# Supplementary material for: Lyophilized annelid mega-hemoglobin retains its’ quaternary structure and oxygen equilibrium properties after room temperature storage for over 6 months
Source: PLoS One. 2022 Feb 17;17(2):e0263996. doi: 10.1371/journal.pone.0263996 (PMC8853537; doi:10.1371/journal.pone.0263996)
Supplement: S1 Data — (XLSX) [file pone.0263996.s001.xlsx]

## Sheet: SEC-HPLC
Elution Time (min)	LtEc-before	LtEc-no-cp	LtEc-4C-6m	LtEc-25C-6m	LtEc-80C-6m	hHb-before	hHb-no-cp	hHb-4C-6m	hHb-25C-6m	hHb-80C-6m
0	0.000122431	0.000219347	0.0015958	0.000766009	0.00134768	0.00257267	0.00302052	0.00331691	0.000807493	0.000474508
0.003333	0.000123041	0.000219987	0.00159569	0.000765837	0.0013477	0.00257276	0.00301528	0.0033171	0.000807168	0.000475757
0.006667	0.000127261	0.000222792	0.00159487	0.000765301	0.00134822	0.00257402	0.00298333	0.00331826	0.000805491	0.00048285
0.01	0.000140236	0.000226794	0.00159268	0.000765597	0.0013504	0.00257917	0.00290362	0.00332158	0.000801215	0.000501423
0.013333	0.000163784	0.000226302	0.00158986	0.000769711	0.00135476	0.00259059	0.00279953	0.00332746	0.00079261	0.000531723
0.016667	0.00019303	0.000217424	0.00158801	0.000779033	0.00136084	0.00260827	0.00272576	0.00333468	0.000777213	0.000566486
0.02	0.000223	0.000205937	0.00158737	0.000790139	0.00136905	0.00263018	0.00269991	0.00334139	0.000755747	0.00059579
0.023333	0.000252612	0.000202427	0.00158729	0.000797004	0.00137932	0.00265216	0.00269285	0.00334621	0.000734224	0.000613466
0.026667	0.000276389	0.000208816	0.00158778	0.000796544	0.00138823	0.00266934	0.00267325	0.00334796	0.000718827	0.000619068
0.03	0.000282425	0.000217415	0.00158904	0.00079095	0.00139225	0.00268075	0.00262058	0.00334586	0.000711249	0.000614885
0.033333	0.000265401	0.000225383	0.00159165	0.000784816	0.00139187	0.00269068	0.00252618	0.00334038	0.000708907	0.000602223
0.036667	0.000234232	0.000238347	0.00159666	0.000780693	0.00138997	0.00270323	0.00240788	0.003331	0.000708094	0.000580975
0.04	0.000204922	0.000256251	0.00160402	0.000777185	0.00138813	0.00271591	0.00229079	0.00331482	0.000707376	0.000553113
0.043333	0.000188157	0.000268528	0.00161135	0.000771109	0.00138547	0.00272076	0.00216964	0.00328984	0.000707392	0.000525026
0.046667	0.00018136	0.000267256	0.00161559	0.00076059	0.00138158	0.00271175	0.00202863	0.00325845	0.000706821	0.000504549
0.05	0.000171348	0.000252964	0.00161499	0.00074576	0.00137871	0.00268935	0.00188884	0.00322725	0.000700611	0.000494924
0.053333	0.000145612	0.000227472	0.00160856	0.000729046	0.00137961	0.00265911	0.00179953	0.00320361	0.000684789	0.000492629
0.056667	0.000102249	0.000191116	0.00159605	0.000715607	0.00138488	0.00262931	0.00178579	0.00319096	0.000661851	0.000492294
0.06	5.24631e-05	0.000146011	0.00158061	0.000711117	0.00139303	0.00260807	0.00182603	0.00318789	0.000639416	0.000494088
0.063333	1.41959e-05	9.81395e-05	0.00156806	0.00071848	0.00140172	0.00260038	0.00188012	0.00319195	0.000625597	0.000503993
0.066667	0	5.90435e-05	0.00156099	0.000735688	0.00140821	0.00260749	0.001928	0.00320142	0.000625969	0.000525367
0.07	9.72469e-06	4.00619e-05	0.00155755	0.000756263	0.00140986	0.00262702	0.0019782	0.00321346	0.000641366	0.000553763
0.073333	3.49012e-05	4.05912e-05	0.00155675	0.00077377	0.00140638	0.00265311	0.00205012	0.00322454	0.000666793	0.000581256
0.076667	6.65082e-05	5.0407e-05	0.00156033	0.000785729	0.00140099	0.00267755	0.00215865	0.00323337	0.000693861	0.000602487
0.08	9.65076e-05	6.45968e-05	0.00156907	0.000792849	0.00139709	0.0026923	0.00230834	0.00324159	0.000716694	0.000615364
0.083333	0.000118462	8.62714e-05	0.00158114	0.000797706	0.00139474	0.00269431	0.00248952	0.00325188	0.000736037	0.000619987
0.086667	0.000131768	0.000116192	0.00159357	0.000804363	0.00139266	0.00268665	0.00268058	0.00326552	0.000756795	0.000618649
0.09	0.000143193	0.000148138	0.00160496	0.00081553	0.00139177	0.00267439	0.00285667	0.00328242	0.000781856	0.000613102
0.093333	0.000162801	0.000175217	0.0016181	0.000829511	0.00139409	0.00266226	0.00298966	0.00330207	0.000807875	0.000603439
0.096667	0.000195692	0.000197189	0.00163659	0.000841897	0.00140031	0.00265483	0.00306285	0.00332234	0.000827533	0.000593644
0.1	0.000235	0.000219421	0.00165819	0.000849917	0.00140926	0.00265571	0.00309626	0.00334032	0.000837815	0.000592213
0.103333	0.000266277	0.000244838	0.0016755	0.000853692	0.00141856	0.00266517	0.00312747	0.00335533	0.000842951	0.000601788
0.106667	0.000279899	0.000266318	0.00168188	0.0008545	0.00142602	0.00267878	0.00316582	0.00336894	0.000847835	0.00061505
0.11	0.000277466	0.00027202	0.00167483	0.000854034	0.0014308	0.0026897	0.00319379	0.00338343	0.000853374	0.000624587
0.113333	0.000267999	0.000260031	0.00165632	0.000853909	0.00143348	0.00269311	0.00319935	0.00340117	0.000858159	0.000630591
0.116667	0.000262208	0.000238607	0.00163126	0.00085456	0.00143528	0.00268797	0.00318635	0.0034223	0.000860968	0.00063807
0.12	0.000267734	0.000217146	0.00160558	0.000855974	0.00143778	0.00267562	0.00316926	0.00344251	0.000861618	0.000650386
0.123333	0.000284743	0.000205324	0.00158622	0.000858218	0.00144323	0.00265779	0.00317107	0.00345549	0.000860502	0.00066542
0.126667	0.000308219	0.00021019	0.00157931	0.000860436	0.00145246	0.00263786	0.00321285	0.00345831	0.000858767	0.000676487
0.13	0.000331745	0.000229497	0.00158533	0.000861505	0.00146291	0.0026226	0.00328897	0.00345301	0.000858819	0.000677758
0.133333	0.000347799	0.000255388	0.0015989	0.000861077	0.00147087	0.0026176	0.00335723	0.00344262	0.000861041	0.000670153
0.136667	0.000352766	0.000280591	0.00161385	0.000859303	0.00147528	0.00262141	0.00337208	0.00342806	0.000860439	0.000661062
0.14	0.000351811	0.00029687	0.00162461	0.000857168	0.00147735	0.00262795	0.00332883	0.00340995	0.000852578	0.000657859
0.143333	0.000353749	0.000297446	0.00162546	0.000855106	0.00147787	0.00263401	0.00325452	0.00339112	0.000842322	0.000663147
0.146667	0.000361321	0.000285912	0.00161368	0.000850976	0.00147633	0.00264153	0.00316239	0.00337471	0.000839455	0.000675078
0.15	0.000370844	0.000277666	0.00159342	0.000843014	0.0014732	0.00265276	0.00305999	0.00336142	0.00084543	0.000689056
0.153333	0.000380081	0.000288243	0.00157537	0.000833178	0.00147091	0.00266604	0.00297858	0.00334931	0.00085066	0.000698097
0.156667	0.000388385	0.000319065	0.00156969	0.000825726	0.00147095	0.00267847	0.00293919	0.00333688	0.000845445	0.000695913
0.16	0.000391865	0.000354604	0.00157748	0.000824105	0.00147273	0.00268969	0.00291925	0.00332696	0.000829472	0.000683987
0.163333	0.000386346	0.000372063	0.00159161	0.000828327	0.00147692	0.00270043	0.00287978	0.00332436	0.00080993	0.000671193
0.166667	0.000372854	0.000357957	0.00160528	0.000834739	0.00148605	0.00270997	0.00280659	0.00332887	0.000794606	0.000664441
0.17	0.000355694	0.000320235	0.00161619	0.000838632	0.00150089	0.00271703	0.00273436	0.00333505	0.000788469	0.000664204
0.173333	0.000336869	0.000279792	0.00162433	0.000837078	0.00151835	0.00272124	0.00272468	0.00333887	0.000792374	0.000667346
0.176667	0.000316996	0.000251181	0.00163076	0.000830532	0.00153338	0.00272131	0.00280115	0.00334	0.000803604	0.000669762
0.18	0.000300224	0.000237845	0.00163679	0.000821715	0.00154156	0.00271434	0.00292773	0.00333867	0.000820259	0.000667913
0.183333	0.000293284	0.000239898	0.00164253	0.000812578	0.00154114	0.0026995	0.00305181	0.0033354	0.000842825	0.00066066
0.186667	0.00029825	0.000257031	0.00164748	0.000803572	0.00153527	0.00268005	0.00314831	0.00333263	0.000869002	0.000649973
0.19	0.000307214	0.000285819	0.00165091	0.000795003	0.00152961	0.00266297	0.00322666	0.00333232	0.000891479	0.00064092
0.193333	0.000309597	0.000318777	0.00165086	0.000787398	0.0015266	0.00265607	0.00330591	0.00333345	0.000902358	0.000640194
0.196667	0.000304853	0.00034711	0.0016456	0.000781376	0.00152481	0.00266074	0.00339287	0.00333349	0.000896908	0.000650853
0.2	0.000302011	0.000364801	0.00163676	0.000777058	0.00152191	0.00266976	0.00347764	0.00333021	0.000876443	0.000668755
0.203333	0.000308549	0.000369648	0.0016291	0.000773876	0.00151736	0.00267376	0.00353385	0.00332317	0.000849774	0.000686458
0.206667	0.000325702	0.000364494	0.00162685	0.000772606	0.00151373	0.00266691	0.00353293	0.00331495	0.000826804	0.000699264
0.21	0.000351876	0.000355134	0.00163131	0.000775404	0.00151391	0.00264907	0.00347598	0.00330884	0.000812571	0.000707623
0.213333	0.000381882	0.000341659	0.00164058	0.000782662	0.00151698	0.00262598	0.00340345	0.00330526	0.000809002	0.000715548
0.216667	0.000404683	0.000319204	0.00164949	0.00079214	0.00151901	0.00260503	0.0033578	0.00330269	0.000814526	0.0007252
0.22	0.000409987	0.000290425	0.00165154	0.000800709	0.00151698	0.00259011	0.00334133	0.00330095	0.000822607	0.000733697
0.223333	0.000397033	0.000268844	0.00164389	0.000806077	0.00151182	0.00258214	0.00332806	0.00330141	0.000827093	0.000737802
0.226667	0.000375366	0.000267349	0.00163027	0.000808132	0.00150737	0.00258093	0.00330618	0.0033043	0.000826956	0.000739002
0.23	0.000358522	0.00028776	0.00161831	0.000808557	0.00150627	0.00258491	0.0032855	0.003308	0.000824593	0.000740939
0.233333	0.000354323	0.000321554	0.00161411	0.000808863	0.00150839	0.00259197	0.00326741	0.00331142	0.00082278	0.000743399
0.236667	0.000359713	0.000356034	0.00161965	0.000809476	0.00151229	0.00260034	0.00323041	0.00331475	0.000823215	0.000741566
0.24	0.000365196	0.000379799	0.00163276	0.000811043	0.00151616	0.00260812	0.00315294	0.00331766	0.000826506	0.000731787
0.243333	0.00036412	0.00038707	0.001648	0.000815453	0.00151839	0.00261482	0.00303572	0.00331919	0.000832056	0.000715773
0.246667	0.000358206	0.000379232	0.00166	0.000824303	0.001518	0.00262224	0.00289745	0.00331905	0.000836201	0.000698174
0.25	0.000354065	0.000362498	0.00166705	0.000836708	0.00151412	0.00263085	0.00276963	0.00331765	0.000833586	0.000682931
0.253333	0.000355974	0.000343544	0.00167115	0.000849649	0.00150613	0.00263901	0.00268907	0.00331489	0.00082354	0.000672871
0.256667	0.000362842	0.00032915	0.00167449	0.000860662	0.00149447	0.0026461	0.00267336	0.00330998	0.000813022	0.000668304
0.26	0.000369136	0.000328955	0.00167724	0.000870319	0.00148071	0.00265248	0.00270327	0.00330239	0.000811816	0.000665145
0.263333	0.000368942	0.000349924	0.00167904	0.000880953	0.00146757	0.00265831	0.00273467	0.00329244	0.000824289	0.000659224
0.266667	0.000361471	0.000386411	0.0016797	0.000892228	0.00145824	0.00266508	0.00273699	0.00328144	0.00084523	0.000652048
0.27	0.000350354	0.000423315	0.00167899	0.000900152	0.00145414	0.00267568	0.0027214	0.00327219	0.000863054	0.000648966
0.273333	0.000337443	0.00044759	0.00167815	0.00090164	0.00145415	0.00269027	0.00272348	0.00326773	0.000867267	0.000653577
0.276667	0.000323226	0.000453728	0.00168047	0.000898333	0.00145555	0.00270361	0.00276558	0.00326966	0.000856283	0.000666031
0.28	0.000312331	0.000445278	0.00168935	0.000894054	0.00145551	0.00270953	0.00284023	0.0032774	0.000837956	0.000682507
0.283333	0.000309389	0.000433762	0.00170445	0.000889854	0.0014531	0.00270736	0.00291678	0.00328837	0.000821019	0.000694988
0.286667	0.000311377	0.000431144	0.00171981	0.000884655	0.00144885	0.00270139	0.00296361	0.00329853	0.000808871	0.00069649
0.29	0.000312015	0.000441108	0.00172861	0.000878764	0.00144265	0.00269581	0.00296473	0.00330421	0.000801419	0.000687647
0.293333	0.000308628	0.000456468	0.00173059	0.000873747	0.00143479	0.00269147	0.00291161	0.00330383	0.000798479	0.000675837
0.296667	0.000303396	0.000462894	0.00173141	0.000870552	0.00142799	0.00268705	0.00280273	0.00329819	0.000799752	0.000669239
0.3	0.000304157	0.000448593	0.00173434	0.000869132	0.00142602	0.00268179	0.00265546	0.00329009	0.000804207	0.000671925
0.303333	0.000319845	0.000413369	0.00173638	0.000868778	0.00143051	0.00267481	0.00249049	0.00328338	0.000813179	0.000682204
0.306667	0.000350742	0.000368098	0.00173221	0.000868002	0.00143914	0.00266407	0.00231984	0.00328018	0.000829624	0.000695858
0.31	0.000386253	0.000329392	0.00171963	0.000864907	0.00144741	0.00264917	0.00216374	0.0032792	0.000852331	0.000709202
0.313333	0.000413583	0.000313122	0.00170091	0.000859986	0.00145225	0.0026325	0.00204977	0.00327869	0.000875327	0.000717452
0.316667	0.000426157	0.000325909	0.00168075	0.000856584	0.00145365	0.00261613	0.00199548	0.00328002	0.00089205	0.000714728
0.32	0.000424628	0.000361105	0.0016633	0.000855977	0.00145342	0.00260026	0.0020169	0.00328619	0.00089946	0.000697872
0.323333	0.000415327	0.000403117	0.00165071	0.00085539	0.00145268	0.0025867	0.00212728	0.00329637	0.000898417	0.000669311
0.326667	0.000407066	0.000437876	0.001644	0.000852483	0.00145126	0.00257977	0.00230522	0.003305	0.000889251	0.000637646
0.33	0.000407045	0.000459727	0.00164403	0.000848592	0.00144953	0.00258177	0.00249145	0.00330825	0.000870883	0.000613603
0.333333	0.00041748	0.000468958	0.00165043	0.000846371	0.00144959	0.00259039	0.00262124	0.00330772	0.00084403	0.000601573
0.336667	0.000433621	0.000466748	0.00165993	0.000846856	0.00145429	0.00259959	0.0026565	0.00330646	0.000812131	0.00059645
0.34	0.000447135	0.000452298	0.00166732	0.000850134	0.00146398	0.00260331	0.00261071	0.00330499	0.000780692	0.00059005
0.343333	0.000453996	0.000427271	0.00166925	0.000856271	0.0014741	0.00260072	0.00253949	0.00330259	0.000755066	0.00057895
0.346667	0.000457871	0.000402922	0.00166695	0.000865114	0.00147829	0.00259627	0.00249828	0.00330002	0.00073653	0.000566233
0.35	0.000464668	0.000391871	0.00166432	0.000875809	0.00147363	0.00259404	0.00252054	0.00329771	0.000722731	0.000556745
0.353333	0.000475857	0.000393468	0.0016632	0.000885194	0.00146256	0.00259378	0.0026192	0.0032933	0.000713738	0.000552156
0.356667	0.000487907	0.000396505	0.00166173	0.000888354	0.00145101	0.00259335	0.00277086	0.00328428	0.000714928	0.000550681
0.36	0.00049504	0.000393654	0.00165695	0.000883328	0.00144418	0.00259206	0.00290887	0.00327128	0.000731646	0.00055045
0.363333	0.000492923	0.000385816	0.00164781	0.000872515	0.00144404	0.0025881	0.0029706	0.00325752	0.000762528	0.000553235
0.366667	0.000479675	0.000373131	0.00163628	0.000858237	0.00145035	0.00257822	0.00293395	0.00324623	0.000799407	0.000563547
0.37	0.000453881	0.000354391	0.00162673	0.00084183	0.00146083	0.00256445	0.00280655	0.00323838	0.000832166	0.00058163
0.373333	0.000417537	0.000339217	0.00162369	0.000826581	0.00147047	0.00255571	0.00264057	0.00323261	0.000853704	0.00059979
0.376667	0.000380311	0.000342495	0.00162925	0.000816768	0.00147416	0.0025587	0.00253671	0.00322795	0.000862734	0.000609564
0.38	0.000354258	0.000362906	0.00164216	0.00081387	0.00147096	0.00257073	0.00256183	0.00322512	0.000862016	0.000610687
0.383333	0.000344125	0.000382259	0.00165774	0.000816158	0.00146405	0.00258317	0.00268509	0.00322466	0.000854066	0.000610725
0.386667	0.000345051	0.00038421	0.00166978	0.000821858	0.00145697	0.00258716	0.00282819	0.00322639	0.000840965	0.000618721
0.39	0.00034955	0.000363399	0.00167412	0.000830165	0.00145094	0.00257777	0.00294351	0.00323052	0.000826956	0.000638174
0.393333	0.000354438	0.000322074	0.00166944	0.000838591	0.00144607	0.00255838	0.00302747	0.00323765	0.000816475	0.000662757
0.396667	0.000359978	0.000270014	0.0016573	0.000842918	0.00144375	0.00253915	0.00308785	0.00324861	0.00081092	0.000681753
0.4	0.000365354	0.000226358	0.00164326	0.000840904	0.00144563	0.00252739	0.00311266	0.00326399	0.000809846	0.000690547
0.403333	0.000367285	0.000209726	0.00163434	0.000834183	0.00145115	0.00252139	0.00307739	0.00328226	0.000811743	0.000693029
0.406667	0.000363789	0.000221353	0.00163377	0.000826738	0.00145763	0.00251372	0.00298595	0.00329933	0.00081299	0.000695137
0.41	0.000358959	0.000244513	0.00163995	0.000822126	0.00146231	0.00249777	0.00286855	0.00331151	0.000810763	0.000696496
0.413333	0.000359455	0.00026394	0.00164908	0.000820773	0.00146473	0.00247244	0.00274138	0.00331813	0.000806261	0.000689716
0.416667	0.000366545	0.000275929	0.00165756	0.000819822	0.00146713	0.00244308	0.00261129	0.00332011	0.000801749	0.000669575
0.42	0.000375854	0.000281176	0.00166392	0.000816723	0.00147177	0.00241845	0.00249824	0.00331682	0.000798951	0.000639495
0.423333	0.000383425	0.000282458	0.00166907	0.000813002	0.00147874	0.00240644	0.0024183	0.00330612	0.000802105	0.000607764
0.426667	0.000389798	0.000287677	0.00167334	0.000813155	0.00148648	0.00241019	0.00236325	0.00328815	0.000814342	0.000582126
0.43	0.000399466	0.000305219	0.00167522	0.000819433	0.0014929	0.00242554	0.00230989	0.00326732	0.000831133	0.000567812
0.433333	0.000415693	0.000334267	0.00167354	0.000830105	0.00149613	0.00244402	0.00223569	0.00324996	0.000844444	0.00056358
0.436667	0.00043451	0.000364002	0.00166957	0.000842513	0.00149652	0.00246127	0.00213349	0.00324106	0.000850618	0.000559684
0.44	0.000445132	0.000384655	0.00166616	0.000854998	0.00149738	0.00247934	0.00202469	0.00324175	0.000851163	0.000545189
0.443333	0.000440518	0.000394787	0.00166589	0.000866665	0.00150225	0.00250055	0.00194054	0.00324816	0.000848794	0.000517954
0.446667	0.000425683	0.000395892	0.00167012	0.000877178	0.00151119	0.0025227	0.00189347	0.00325424	0.000842442	0.000487682
0.45	0.000410188	0.000387209	0.00167758	0.000886825	0.00152109	0.00254038	0.00188873	0.00325583	0.000828382	0.000470017
0.453333	0.000397341	0.000368478	0.00168347	0.000895238	0.00152904	0.00254933	0.00194313	0.00325126	0.000808232	0.000476522
0.456667	0.000383691	0.000344046	0.00168326	0.000899667	0.00153341	0.00255003	0.0020669	0.00324116	0.000790262	0.000507488
0.46	0.000363409	0.00032147	0.0016769	0.000897095	0.0015324	0.00254719	0.00223994	0.00322965	0.000780614	0.000550659
0.463333	0.000335383	0.000305107	0.00166874	0.000888009	0.00152499	0.00254569	0.00242351	0.00322293	0.000779209	0.000588074
0.466667	0.000306805	0.000294029	0.00166319	0.000875959	0.00151317	0.00254735	0.00258551	0.00322399	0.000785357	0.000608051
0.47	0.000285985	0.000286386	0.00166053	0.000864929	0.00150069	0.00255078	0.00271067	0.0032307	0.000800643	0.000610912
0.473333	0.000277975	0.00028269	0.00165892	0.000857662	0.00148928	0.00255361	0.0027996	0.00323945	0.000823173	0.000604259
0.476667	0.000285963	0.000285021	0.00165803	0.000854228	0.00147805	0.00255407	0.00285134	0.00324757	0.000844077	0.000596175
0.48	0.000306389	0.000294316	0.0016576	0.000852725	0.00146595	0.0025521	0.00285099	0.00325368	0.000854223	0.000592433
0.483333	0.000326613	0.000309258	0.00165718	0.000852164	0.00145397	0.00255004	0.00279744	0.00325843	0.000852358	0.000595036
0.486667	0.000335721	0.000326661	0.00165888	0.000853478	0.00144529	0.00255039	0.00272711	0.00326283	0.00084544	0.000600952
0.49	0.000334005	0.000341622	0.0016651	0.000858262	0.00144383	0.00255265	0.00269069	0.00326608	0.000842296	0.00060482
0.493333	0.000327517	0.00035036	0.00167404	0.000866589	0.0014519	0.00255435	0.00271731	0.003266	0.000847374	0.000602982
0.496667	0.000318747	0.000352654	0.00168164	0.000876125	0.00146808	0.00255356	0.0028003	0.00326059	0.000859406	0.000594695
0.5	0.000309023	0.000349227	0.00168637	0.000884406	0.0014872	0.00254893	0.00290748	0.00324996	0.000873299	0.000582764
0.503333	0.000302578	0.000340842	0.00168937	0.000890834	0.00150345	0.00253842	0.00299587	0.00323704	0.000883288	0.000573134
0.506667	0.000300949	0.000331964	0.00169146	0.000895806	0.0015137	0.00252028	0.003024	0.0032265	0.000887066	0.000572154
0.51	0.000300489	0.000329726	0.00169204	0.000900229	0.00151705	0.00249667	0.00297415	0.00322163	0.00088736	0.00058354
0.513333	0.000300102	0.000337313	0.00169074	0.000905421	0.00151279	0.00247457	0.00287063	0.00322103	0.000888172	0.000604991
0.516667	0.000304602	0.000348568	0.00168816	0.000911054	0.00150121	0.00246108	0.00276797	0.00322026	0.000891667	0.000627994
0.52	0.000316601	0.000347612	0.00168463	0.000914115	0.00148574	0.00245796	0.00270435	0.00321691	0.000897746	0.000642835
0.523333	0.000331974	0.000321786	0.00168038	0.000911654	0.00147272	0.00246107	0.00267263	0.00321164	0.000901651	0.000643644
0.526667	0.000347936	0.000278093	0.00167674	0.00090336	0.00146777	0.00246501	0.00264609	0.00320478	0.000895802	0.000631378
0.53	0.000367177	0.00023713	0.00167459	0.000891399	0.00147129	0.00246736	0.00260268	0.00319543	0.000879043	0.000613449
0.533333	0.000389353	0.000213747	0.00167182	0.000879756	0.00147888	0.00246806	0.00252891	0.00318386	0.000858673	0.000598569
0.536667	0.000405071	0.000210162	0.00166597	0.000873549	0.00148668	0.00246652	0.00243809	0.0031725	0.00084162	0.000590507
0.54	0.000401798	0.000219412	0.00165841	0.000876201	0.00149432	0.00246096	0.00236888	0.00316419	0.000830111	0.000587821
0.543333	0.000378021	0.000230881	0.00165278	0.000885185	0.00150278	0.00245013	0.00235206	0.0031607	0.000824892	0.000590419
0.546667	0.000348574	0.000237715	0.00165086	0.000892525	0.00151178	0.00243558	0.00239249	0.00316351	0.000827025	0.000600935
0.55	0.000330467	0.000239981	0.0016523	0.000891772	0.00152044	0.0024213	0.00247224	0.00317385	0.000838166	0.000617703
0.553333	0.000328615	0.000239628	0.00165611	0.00088253	0.00152824	0.0024097	0.00256186	0.0031897	0.000860161	0.00063304
0.556667	0.000337206	0.000235663	0.00166096	0.000868947	0.0015339	0.0024005	0.0026388	0.00320462	0.000890776	0.000639919
0.56	0.000347175	0.000227955	0.00166576	0.000856156	0.00153517	0.00239333	0.00270199	0.00321285	0.000922094	0.000636248
0.563333	0.000352055	0.000224445	0.0016711	0.000846639	0.00153017	0.00238932	0.00277858	0.0032136	0.00094542	0.000624417
0.566667	0.000350096	0.000237697	0.00167912	0.00083989	0.00151823	0.00239069	0.00290134	0.00320889	0.000955435	0.000610681
0.57	0.000340974	0.000272651	0.00169006	0.000835827	0.00150027	0.00239848	0.00305606	0.00320068	0.00095152	0.000602047
0.573333	0.000324503	0.000321071	0.00169986	0.000835987	0.00147933	0.00241227	0.00317053	0.00319103	0.000937743	0.000598569
0.576667	0.000306209	0.00036793	0.00170304	0.000840978	0.00146057	0.00243155	0.00317782	0.00318203	0.000919642	0.000591706
0.58	0.000296233	0.000399579	0.00169858	0.000848624	0.00144869	0.00245425	0.00306744	0.00317517	0.000900613	0.000574295
0.583333	0.000299097	0.000408206	0.00169059	0.000855741	0.00144487	0.00247784	0.0028726	0.00317169	0.000883801	0.000549492
0.586667	0.000311018	0.000396226	0.00168364	0.000860921	0.00144729	0.00250229	0.0026452	0.00317196	0.000874347	0.000528052
0.59	0.000325867	0.00037497	0.00168038	0.000863764	0.00145447	0.00252616	0.00243833	0.00317527	0.000875589	0.000518928
0.593333	0.000339165	0.000355189	0.0016822	0.000863139	0.00146631	0.00254231	0.00228732	0.00318044	0.000885557	0.000524982
0.596667	0.000349256	0.000339867	0.00168869	0.000859073	0.00148155	0.00254183	0.00220822	0.00318539	0.000899062	0.000544391
0.6	0.000356656	0.000326763	0.00169792	0.000853999	0.00149646	0.00252321	0.00220367	0.00318842	0.000912247	0.000574042
0.603333	0.000361493	0.000315805	0.00170771	0.000850258	0.00150686	0.00249554	0.00225672	0.00318975	0.000924536	0.000613807
0.606667	0.000363452	0.000307345	0.00171569	0.000848985	0.00151097	0.00247021	0.00233998	0.00319067	0.00093442	0.000664573
0.61	0.000363739	0.000298625	0.00172032	0.000851203	0.0015102	0.0024526	0.00243412	0.00319193	0.000937701	0.000721986
0.613333	0.000361191	0.000289209	0.00172167	0.000857516	0.00150718	0.00244262	0.00251344	0.00319304	0.000932686	0.000775432
0.616667	0.000349622	0.000283219	0.0017194	0.000866943	0.00150445	0.00243695	0.00253493	0.00319299	0.000922624	0.000810767
0.62	0.000326218	0.000284835	0.00171223	0.000876766	0.00150466	0.00243034	0.00247725	0.0031919	0.00091318	0.000817261
0.623333	0.000298429	0.000293425	0.00170039	0.000883043	0.00150855	0.0024196	0.00236969	0.00319088	0.000909103	0.00079674
0.626667	0.000278105	0.000302906	0.00168671	0.000882428	0.00151343	0.00240705	0.00227212	0.00319059	0.000911037	0.000762285
0.63	0.000272463	0.00030507	0.00167416	0.000875426	0.00151579	0.00239944	0.00223689	0.00319097	0.000915638	0.000726449
0.633333	0.000281083	0.000292979	0.00166434	0.000866815	0.00151416	0.0024023	0.00227975	0.00319097	0.000918683	0.000694064
0.636667	0.000296815	0.00026538	0.00165822	0.000861234	0.00150834	0.00241291	0.00237378	0.00318843	0.00091711	0.000665651
0.64	0.000308714	0.000230741	0.00165485	0.000859414	0.00149858	0.00242091	0.00247224	0.00318295	0.000910078	0.000642456
0.643333	0.000310652	0.000204395	0.00165051	0.000858834	0.00148671	0.00241875	0.00253999	0.00317767	0.000898449	0.000626458
0.646667	0.000306798	0.000197765	0.00164277	0.000856932	0.00147663	0.00240827	0.00256144	0.00317539	0.000882664	0.000618782
0.65	0.000304637	0.000208937	0.00163298	0.000853689	0.00147258	0.00239795	0.00252884	0.00317554	0.000863022	0.000619657
0.653333	0.000307257	0.000226293	0.00162348	0.000851739	0.00147557	0.00239636	0.00244261	0.00317639	0.000841882	0.000627697
0.656667	0.000313472	0.000241133	0.00161497	0.000853609	0.00148175	0.00240635	0.00232165	0.00317668	0.00082398	0.000638829
0.66	0.000319738	0.000254691	0.00160748	0.00085914	0.0014858	0.0024239	0.0022012	0.00317498	0.000813551	0.000648206
0.663333	0.000322056	0.000272224	0.00160268	0.00086649	0.00148531	0.00244152	0.00213137	0.00317142	0.000810952	0.000653077
0.666667	0.000320204	0.00029245	0.00160348	0.000874564	0.00148137	0.00245377	0.00216077	0.00316984	0.000813582	0.000653908
0.67	0.000319379	0.000307865	0.0016109	0.000882648	0.00147565	0.0024601	0.00228639	0.00317618	0.000819462	0.000651949
0.673333	0.000324955	0.000313289	0.00162272	0.000887856	0.00146868	0.00246186	0.00244118	0.00319373	0.000829126	0.000645488
0.676667	0.00033651	0.000309119	0.00163417	0.000885421	0.00146168	0.00245928	0.00254932	0.00321906	0.000844706	0.000631994
0.68	0.000349615	0.000300074	0.00163952	0.000873932	0.00145713	0.002453	0.00258142	0.0032431	0.00086646	0.000612563
0.683333	0.000362476	0.000292998	0.00163617	0.000858767	0.00145567	0.00244507	0.00256742	0.00325701	0.000890415	0.000591486
0.686667	0.000376464	0.000292506	0.00162757	0.000847973	0.00145543	0.0024381	0.00256518	0.00325751	0.000910214	0.000573475
0.69	0.000390215	0.000298105	0.0016194	0.000845672	0.001455	0.00243549	0.0026104	0.00324762	0.000920805	0.000560944
0.693333	0.000399451	0.000305367	0.00161419	0.000850833	0.00145412	0.00243984	0.00268868	0.00323295	0.000920506	0.000552833
0.696667	0.000402545	0.000309203	0.00161151	0.000860452	0.00145221	0.00245001	0.00275971	0.00321695	0.000910271	0.000547583
0.7	0.000400585	0.000309491	0.00161206	0.000871465	0.00144834	0.00246219	0.00280906	0.00320038	0.000894424	0.000546818
0.703333	0.000394829	0.000314477	0.00161832	0.000880867	0.00144261	0.00247195	0.00284729	0.0031843	0.000880264	0.000553845
0.706667	0.000388959	0.000333413	0.00163141	0.000886803	0.0014359	0.00247368	0.00287573	0.00317157	0.000870689	0.000568038
0.71	0.000389397	0.000365711	0.0016491	0.000889809	0.00142878	0.00246307	0.00289116	0.00316546	0.000861335	0.000582747
0.713333	0.000399509	0.000401622	0.00166672	0.000891606	0.00142165	0.00244214	0.00290293	0.00316731	0.000848275	0.000590523
0.716667	0.000415449	0.000430289	0.00167975	0.000892764	0.00141519	0.00241797	0.00291898	0.0031747	0.000833282	0.000589219
0.72	0.00042569	0.000444572	0.00168638	0.000892659	0.00141032	0.00239581	0.00293476	0.0031816	0.000821988	0.000583094
0.723333	0.000418592	0.000444943	0.00168746	0.00089145	0.001408	0.00237613	0.00295007	0.00318144	0.000819373	0.000580123
0.726667	0.000397887	0.000438155	0.00168517	0.000890875	0.00140921	0.00235934	0.00297349	0.00317125	0.00082595	0.000587067
0.73	0.000383985	0.000428358	0.00168239	0.000892484	0.00141465	0.00234938	0.00299336	0.00315403	0.000838449	0.000603439
0.733333	0.000393085	0.000412645	0.00168075	0.000895196	0.00142351	0.00235076	0.00297519	0.00313693	0.000853264	0.000619921
0.736667	0.000421671	0.000386113	0.00167971	0.000895314	0.00143312	0.00236434	0.00290281	0.00312662	0.000867173	0.000625165
0.74	0.000453522	0.000350481	0.00167923	0.000889394	0.00144134	0.00238655	0.00279169	0.00312583	0.000876323	0.000614764
0.743333	0.000474529	0.000315768	0.00168091	0.000877012	0.00144836	0.00241093	0.00267078	0.00313305	0.000877203	0.00059317
0.746667	0.000479144	0.000293991	0.00168568	0.000862063	0.00145444	0.00243202	0.00258216	0.00314487	0.000868693	0.000569039
0.75	0.000467488	0.000294316	0.00169239	0.000852039	0.0014578	0.00244869	0.00256325	0.00315825	0.000851493	0.000550318
0.753333	0.000442125	0.000321034	0.0016992	0.000853794	0.00145693	0.0024611	0.0026114	0.00317056	0.000827218	0.00054192
0.756667	0.000409722	0.000368711	0.00170389	0.000867581	0.00145318	0.00246585	0.00268664	0.00317959	0.000801602	0.000545145
0.76	0.000380246	0.000418681	0.00170349	0.000885367	0.00144898	0.00245912	0.00274663	0.00318462	0.000785377	0.000557444
0.763333	0.00035977	0.000447738	0.00169726	0.000896645	0.0014447	0.00244398	0.00277835	0.00318504	0.000786986	0.000573145
0.766667	0.000347082	0.00044524	0.00169004	0.000895918	0.00143971	0.00243066	0.00279235	0.0031787	0.000805402	0.000587089
0.77	0.000338642	0.000418347	0.00168967	0.000883991	0.00143598	0.00242741	0.00278865	0.00316489	0.000831096	0.000598321
0.773333	0.000333245	0.000381257	0.00170009	0.000864661	0.00143695	0.00243282	0.00276044	0.00314837	0.000853862	0.000607687
0.776667	0.00033107	0.000344649	0.0017174	0.000842743	0.0014428	0.0024391	0.00272032	0.00313702	0.000870537	0.000613212
0.78	0.000331429	0.000313103	0.00173275	0.000823176	0.00144956	0.00244004	0.002692	0.0031353	0.00088389	0.000610648
0.783333	0.00033267	0.000288002	0.0017385	0.000809712	0.00145273	0.00243401	0.00269192	0.0031417	0.000894822	0.000596489
0.786667	0.000334974	0.00027163	0.00173248	0.000804347	0.00145095	0.00242157	0.00271364	0.00315107	0.000899072	0.000571417
0.79	0.000339122	0.000266633	0.00171787	0.0008069	0.00144671	0.00240475	0.00272032	0.00315787	0.000890195	0.000542707
0.793333	0.000341799	0.000272818	0.00169898	0.000815354	0.00144352	0.00238964	0.00267784	0.00315913	0.00086438	0.000519655
0.796667	0.000339969	0.000285383	0.00167809	0.000826757	0.00144267	0.00238312	0.0025925	0.00315584	0.000824687	0.000506409
0.8	0.000337271	0.000295988	0.00165699	0.00083666	0.00144331	0.00238632	0.00251094	0.00315181	0.000780886	0.00050188
0.803333	0.00033768	0.00029727	0.00163787	0.000840397	0.00144523	0.00239606	0.00249195	0.00315134	0.00074503	0.000505391
0.806667	0.000337773	0.000286646	0.00162192	0.000837732	0.00144928	0.0024089	0.00256541	0.00315646	0.000726253	0.00051867
0.81	0.000332132	0.000267395	0.00160947	0.000833577	0.00145507	0.00242006	0.00271384	0.00316491	0.000726987	0.000539862
0.813333	0.000322264	0.000248711	0.00160055	0.000832728	0.00146012	0.00242373	0.00289459	0.00317159	0.00074339	0.000558407
0.816667	0.000316494	0.000240798	0.00159393	0.000836149	0.00146223	0.00241801	0.00306127	0.00317199	0.000767973	0.000562331
0.82	0.000323068	0.00024885	0.00158777	0.000841731	0.00146132	0.00240755	0.00317199	0.00316497	0.000791661	0.000550857
0.823333	0.000342854	0.000273069	0.00158245	0.00084596	0.00145931	0.00239867	0.00320166	0.00315386	0.000808043	0.000534282
0.826667	0.00036773	0.000311106	0.00157953	0.000845937	0.00145873	0.00239446	0.00316119	0.00314394	0.000816528	0.000523177
0.83	0.000387653	0.000356406	0.0015766	0.00084176	0.00146033	0.00239535	0.0030973	0.00313756	0.000819735	0.000522544
0.833333	0.000398339	0.000397545	0.00156851	0.000836459	0.00146209	0.00240003	0.00305455	0.00313275	0.000820049	0.000533578
0.836667	0.000400535	0.000424067	0.00155523	0.000833775	0.00146183	0.0024054	0.00305093	0.00312767	0.000818765	0.000555441
0.84	0.000394442	0.000432509	0.0015432	0.00083569	0.00145937	0.00240813	0.00309464	0.00312377	0.000816653	0.000583468
0.843333	0.000379959	0.000426584	0.00153821	0.000840474	0.00145573	0.00240675	0.00318885	0.00312277	0.000814421	0.000608634
0.846667	0.00036262	0.000413035	0.00153997	0.00084347	0.00145287	0.00240328	0.00331401	0.00312376	0.000812885	0.000622353
0.85	0.000351876	0.000395511	0.00154385	0.000840566	0.00145268	0.00240281	0.00342675	0.00312444	0.000814164	0.000622298
0.853333	0.00034973	0.000373075	0.00154561	0.000830883	0.00145455	0.00240884	0.00348617	0.00312308	0.000820773	0.000613658
0.856667	0.000346622	0.000344854	0.00154421	0.000817435	0.00145654	0.00241801	0.003483	0.00311817	0.000830908	0.000604699
0.86	0.000332132	0.000312202	0.00154255	0.000805649	0.0014582	0.00242357	0.00343987	0.00310893	0.000837915	0.000600941
0.863333	0.000307379	0.000278799	0.00154553	0.000800013	0.0014598	0.00242356	0.0033847	0.00309741	0.000837317	0.000602234
0.866667	0.000284004	0.000250215	0.00155515	0.000801925	0.00146058	0.00242067	0.00334172	0.0030868	0.000831359	0.000603698
0.87	0.000270712	0.00022997	0.00156826	0.000809814	0.00146011	0.00241558	0.00334341	0.00307792	0.000825201	0.00060099
0.873333	0.000265667	0.000216161	0.00158005	0.000819602	0.00145924	0.00240645	0.00341058	0.0030701	0.000822476	0.000593297
0.876667	0.000264045	0.000203049	0.00158683	0.000826728	0.00145868	0.002394	0.00351286	0.00306447	0.000825332	0.000579787
0.88	0.000266571	0.000187104	0.00158687	0.000829897	0.00145851	0.00238236	0.00358135	0.00306325	0.000833869	0.000558534
0.883333	0.000276927	0.000174066	0.00158233	0.000831375	0.00145823	0.00237462	0.00357336	0.00306681	0.000844822	0.000531118
0.886667	0.000294288	0.000175152	0.00157979	0.000833079	0.00145576	0.0023713	0.0035163	0.00307419	0.000854522	0.00050582
0.89	0.000311412	0.000192295	0.00158635	0.000834407	0.00144944	0.00237124	0.00347509	0.00308526	0.000860984	0.000495282
0.893333	0.000319946	0.000212781	0.00160354	0.000834388	0.00144176	0.00237077	0.00348917	0.00309908	0.000860606	0.000506629
0.896667	0.00031386	0.000221297	0.00162557	0.00083472	0.00143754	0.00236533	0.00355013	0.00311216	0.000848841	0.000532515
0.9	0.00029136	0.000214174	0.00164387	0.000838243	0.00143856	0.00235453	0.00360608	0.00312023	0.000825934	0.000556234
0.903333	0.000260823	0.000201925	0.001653	0.00084445	0.00144289	0.00234293	0.00359346	0.00312013	0.000797808	0.000564417
0.906667	0.000240024	0.000198814	0.00165229	0.000850731	0.00144807	0.00233533	0.0034977	0.00311167	0.000771469	0.000553383
0.91	0.000242873	0.000210404	0.00164464	0.000857031	0.00145246	0.00233293	0.00336398	0.00309968	0.000751303	0.000527717
0.913333	0.000268609	0.000231308	0.00163516	0.000865417	0.00145477	0.00233319	0.00323627	0.00309153	0.000739748	0.000494704
0.916667	0.000304537	0.000249584	0.00162911	0.000875984	0.00145482	0.00233351	0.00311999	0.00309076	0.000739805	0.000460387
0.92	0.000335369	0.000252453	0.00162871	0.000885092	0.00145435	0.00233438	0.00301065	0.00309516	0.000752477	0.000429195
0.923333	0.000348905	0.000236991	0.00163232	0.000888261	0.00145484	0.00233708	0.00292445	0.00310032	0.000772276	0.000404762
0.926667	0.000340027	0.000216226	0.00163681	0.000884323	0.0014556	0.00234165	0.00287399	0.0031034	0.000789586	0.000391499
0.93	0.000315647	0.000207674	0.00163976	0.000875895	0.00145497	0.00234923	0.00283603	0.00310432	0.000797772	0.000393403
0.933333	0.000291812	0.00021853	0.00164012	0.000867141	0.00145255	0.00236098	0.00277009	0.00310442	0.000798028	0.000408339
0.936667	0.000281069	0.000245024	0.00163843	0.000862319	0.00144907	0.00237394	0.00266198	0.00310409	0.000798411	0.000427099
0.94	0.000285131	0.000276199	0.00163603	0.000863924	0.00144429	0.00238349	0.0025477	0.00310255	0.000806078	0.000440774
0.943333	0.000300059	0.000294549	0.00163375	0.000870272	0.0014371	0.0023888	0.00248933	0.00310053	0.000820752	0.00044675
0.946667	0.000322343	0.000285364	0.00163162	0.000876425	0.00142867	0.00239264	0.002519	0.00310109	0.00083749	0.000447988
0.95	0.000346235	0.000249305	0.0016289	0.000877822	0.0014228	0.0023984	0.00262383	0.00310591	0.000852483	0.000448913
0.953333	0.000361529	0.0002016	0.00162507	0.000872643	0.00142198	0.0024074	0.00277406	0.00311161	0.000864118	0.000452248
0.956667	0.00036183	0.00016256	0.00162001	0.000862076	0.00142561	0.00241633	0.00293912	0.00311194	0.000872162	0.000458967
0.96	0.000353785	0.00014824	0.00161409	0.000849799	0.00143156	0.00242014	0.00309252	0.00310402	0.000877098	0.000468377
0.963333	0.00035255	0.000162653	0.00160953	0.000840866	0.00143742	0.00241789	0.00321937	0.00309129	0.00087986	0.000475256
0.966667	0.000366739	0.000196316	0.00160964	0.000839775	0.00144224	0.0024114	0.00331193	0.00308059	0.000883162	0.000470001
0.97	0.000390129	0.000232877	0.00161556	0.0008479	0.00144826	0.00240053	0.00336058	0.00307754	0.000889922	0.000449122
0.973333	0.000408925	0.000258564	0.0016251	0.000861859	0.00145772	0.00238417	0.00336625	0.00308306	0.000898098	0.000424391
0.976667	0.000413253	0.000269373	0.00163438	0.000875528	0.00146852	0.0023637	0.00334334	0.00309303	0.000901562	0.000412895
0.98	0.000400341	0.00027136	0.00163975	0.000884282	0.00147525	0.00234344	0.00329542	0.00310186	0.000896772	0.000419752
0.983333	0.00037444	0.000275493	0.00163971	0.000887847	0.00147419	0.00232966	0.00321806	0.00310651	0.000884923	0.000436476
0.986667	0.000346665	0.000292933	0.00163535	0.000890712	0.00146653	0.00232814	0.00312901	0.00310774	0.000870265	0.000452859
0.99	0.000328917	0.000329893	0.00162862	0.000898327	0.00145701	0.00233982	0.00307257	0.00310793	0.000859286	0.000464663
0.993333	0.000326527	0.000380541	0.00162193	0.000910757	0.00145002	0.00235988	0.00308522	0.00310816	0.00085698	0.000470881
0.996667	0.000337113	0.000428933	0.00161873	0.000922157	0.00144728	0.00238104	0.00315587	0.00310698	0.000861953	0.000471497
1	0.000355242	0.000459458	0.00162201	0.000927563	0.00144801	0.00239786	0.00323677	0.00310184	0.000868708	0.000469951
1.00333	0.000376177	0.00046451	0.00163303	0.000927432	0.00145034	0.00240872	0.00330217	0.00309199	0.000874185	0.000469957
1.00667	0.000393566	0.000448268	0.00165039	0.000924088	0.00145227	0.00241367	0.00336625	0.00308007	0.000878267	0.000471019
1.01	0.000399279	0.000421829	0.00166948	0.000917277	0.0014523	0.00241199	0.00344126	0.00307103	0.000881149	0.000471921
1.01333	0.000388686	0.000392521	0.00168399	0.000905974	0.00144975	0.00240413	0.00350654	0.00306941	0.000883015	0.000473446
1.01667	0.000362462	0.000361978	0.0016893	0.000891727	0.00144529	0.00239368	0.00352888	0.00307646	0.000883125	0.000475366
1.02	0.000325415	0.000328407	0.0016855	0.000877704	0.00144155	0.00238512	0.00351086	0.00308929	0.00087974	0.000476951
1.02333	0.0002876	0.00028855	0.00167711	0.000866266	0.00144233	0.00238193	0.00349056	0.00310305	0.00087289	0.000480198
1.02667	0.000261806	0.000245609	0.00166919	0.000858435	0.00144951	0.00238564	0.00347891	0.00311304	0.000864663	0.000488007
1.03	0.000254076	0.000210543	0.00166372	0.000854158	0.00146093	0.00239405	0.00344585	0.00311564	0.000856713	0.000502914
1.03333	0.00025999	0.000189259	0.0016592	0.000852298	0.00147238	0.00240231	0.00337339	0.00311015	0.000849926	0.000527733
1.03667	0.000269593	0.000177483	0.0016547	0.00085141	0.00148114	0.00240546	0.00327107	0.00309913	0.000845733	0.000560245
1.04	0.000272406	0.000170741	0.00165159	0.000850855	0.0014865	0.00240081	0.00315444	0.00308581	0.000845896	0.000590914
1.04333	0.000266011	0.000168373	0.00164913	0.000849764	0.00148816	0.00239071	0.00304564	0.00307249	0.000850922	0.00061154
1.04667	0.000261748	0.000167324	0.00164304	0.000846343	0.00148542	0.00238109	0.00298213	0.00306169	0.000859794	0.00061915
1.05	0.000272973	0.000162346	0.0016314	0.000840292	0.00147855	0.00237648	0.00299201	0.00305617	0.000870212	0.000611677
1.05333	0.000299786	0.000154063	0.00161787	0.00083396	0.00146982	0.00237795	0.0030576	0.00305713	0.000875935	0.000589648
1.05667	0.000331343	0.000151249	0.00160834	0.000829827	0.00146161	0.00238356	0.00312743	0.0030638	0.000867933	0.00056051
1.06	0.000357323	0.000163981	0.00160683	0.000828768	0.00145521	0.00239004	0.0031686	0.00307431	0.000843852	0.000534166
1.06333	0.000371124	0.000194608	0.00161207	0.000830172	0.00145234	0.00239691	0.00318943	0.0030856	0.000811518	0.000514961
1.06667	0.00036943	0.000233704	0.00161766	0.000832371	0.00145423	0.00240678	0.00320282	0.00309403	0.000781714	0.000500812
1.07	0.000355034	0.000266039	0.00161831	0.00083411	0.0014593	0.00241887	0.00319638	0.0030968	0.000763267	0.000489278
1.07333	0.000335534	0.000280768	0.00161451	0.000835967	0.00146444	0.00242725	0.00316763	0.00309288	0.00076147	0.000482327
1.07667	0.000318101	0.000275985	0.00160952	0.000839625	0.0014674	0.00242739	0.00314642	0.00308398	0.000774729	0.000485393
1.08	0.000307781	0.000256901	0.00160542	0.000845695	0.00146675	0.00241925	0.00315178	0.00307402	0.000795094	0.000501192
1.08333	0.000307264	0.000231271	0.00160307	0.000852792	0.00146139	0.00240396	0.00316841	0.00306637	0.000813079	0.000523705
1.08667	0.000315532	0.000205491	0.00160297	0.000859462	0.00145202	0.00238433	0.00317423	0.00306207	0.00082268	0.000540121
1.09	0.000328106	0.000183529	0.00160503	0.000865893	0.00144226	0.00236681	0.00315552	0.00306085	0.000824698	0.000540677
1.09333	0.000340314	0.000166219	0.00160768	0.000872059	0.00143656	0.00235672	0.00310502	0.00306292	0.000824525	0.000526308
1.09667	0.0003495	0.00015241	0.00160792	0.000875761	0.00143635	0.00235293	0.00304217	0.00306899	0.000826679	0.000506899
1.1	0.000354079	0.000142938	0.00160456	0.000874305	0.00143932	0.00235132	0.00301018	0.00307822	0.000832019	0.000491606
1.10333	0.000354237	0.000140161	0.00160055	0.000866595	0.00144192	0.00235195	0.00301832	0.00308697	0.000837998	0.000481408
1.10667	0.000352723	0.000143504	0.00159971	0.000853041	0.00144152	0.00235833	0.00302153	0.00309073	0.000839681	0.000472191
1.11	0.00035123	0.000149085	0.00160311	0.000836111	0.00143789	0.00237082	0.00298275	0.0030876	0.000831521	0.000462192
1.11333	0.000349213	0.000153292	0.00160932	0.000821274	0.00143332	0.00238599	0.00291712	0.00307938	0.000812859	0.000454686
1.11667	0.00034744	0.000156171	0.00161555	0.000814208	0.00142969	0.00240134	0.00286581	0.00306905	0.000791902	0.000454719
1.12	0.00034757	0.000161167	0.00161899	0.000816624	0.00142593	0.00241594	0.00285979	0.00305837	0.000779503	0.00046272
1.12333	0.000348	0.000168847	0.0016197	0.000825576	0.00142036	0.00242746	0.00290285	0.00304818	0.000779529	0.0004724
1.12667	0.000343766	0.000172859	0.00162133	0.000835645	0.00141418	0.00243394	0.0029679	0.00303921	0.000787841	0.000475955
1.13	0.000332685	0.000166061	0.00162646	0.000842637	0.00140997	0.00243774	0.00301628	0.00303184	0.00080035	0.000470573
1.13333	0.000321051	0.000149475	0.00163241	0.000846824	0.00140835	0.0024424	0.00302384	0.00302697	0.000817167	0.00046097
1.13667	0.000318675	0.000132481	0.00163416	0.000851426	0.00140831	0.0024472	0.0029934	0.00302713	0.000836091	0.000455016
1.14	0.000328666	0.000122647	0.00162946	0.000857678	0.00140936	0.00244917	0.00294672	0.00303271	0.000848485	0.000455836
1.14333	0.000346888	0.000117038	0.00161954	0.000863847	0.00141204	0.00244897	0.00289587	0.00303822	0.000847154	0.000460832
1.14667	0.000366416	0.00010711	0.00160715	0.00086881	0.0014165	0.00245086	0.00283429	0.0030372	0.000833926	0.000468086
1.15	0.000379751	8.91409e-05	0.00159589	0.000872461	0.00142083	0.00245649	0.00277375	0.00302894	0.000815841	0.000477749
1.15333	0.000381193	6.70298e-05	0.00158939	0.000873023	0.00142277	0.00246178	0.00275736	0.00301773	0.000799003	0.000488271
1.15667	0.000367751	5.07042e-05	0.00158908	0.000868229	0.00142275	0.00246091	0.00281469	0.00300768	0.000788695	0.000498077
1.16	0.000341771	5.23758e-05	0.00159297	0.000859124	0.00142332	0.00245222	0.00293989	0.00300028	0.000789879	0.000507355
1.16333	0.000314664	7.9678e-05	0.0015976	0.000850351	0.00142664	0.00243878	0.00311065	0.00299543	0.000802897	0.000513981
1.16667	0.000300712	0.000129454	0.0016004	0.000846595	0.00143343	0.00242565	0.00328423	0.00299257	0.000820647	0.000513216
1.17	0.000304422	0.00018728	0.0016004	0.000849205	0.00144263	0.00241796	0.00338902	0.00299213	0.000834036	0.000503498
1.17333	0.000317376	0.000235143	0.00159842	0.000856903	0.00145064	0.00241679	0.00336571	0.00299597	0.000839167	0.000488535
1.17667	0.000327625	0.000260114	0.00159641	0.000867482	0.00145348	0.00241608	0.00322084	0.00300484	0.000839015	0.0004736
1.18	0.000329376	0.000258796	0.00159661	0.000877037	0.00145165	0.00240971	0.0030179	0.00301649	0.000840315	0.000461542
1.18333	0.000324489	0.000241068	0.00160103	0.000881295	0.0014497	0.00240075	0.00282194	0.00302721	0.000846074	0.000452
1.18667	0.000318948	0.000224881	0.0016108	0.000878844	0.00144996	0.00239633	0.00267313	0.00303405	0.000851944	0.000444351
1.19	0.00031742	0.000219997	0.00162439	0.000871449	0.00145019	0.0023977	0.00259304	0.00303595	0.000851488	0.000438897
1.19333	0.00031991	0.000221622	0.00163677	0.000863187	0.00144808	0.00240318	0.00257926	0.00303371	0.000842254	0.000434291
1.19667	0.000325529	0.000219551	0.00164295	0.000858875	0.00144472	0.00241312	0.00260508	0.00302943	0.00082628	0.000427721
1.2	0.00033684	0.000210506	0.00164296	0.000860777	0.00144246	0.00242421	0.00264717	0.0030263	0.000806497	0.000419229
1.20333	0.000358651	0.000202585	0.00164054	0.000867881	0.00144278	0.00242641	0.0027067	0.00302736	0.000785592	0.00041393
1.20667	0.000393767	0.000203838	0.00163807	0.000878352	0.00144593	0.00241318	0.00279115	0.00303286	0.00076822	0.00041831
1.21	0.000436211	0.000210599	0.00163528	0.000889809	0.00145031	0.00238972	0.00288664	0.0030392	0.000759547	0.000433235
1.21333	0.000468701	0.000213756	0.00163219	0.000898353	0.00145357	0.00236747	0.00296497	0.00304229	0.000760899	0.000451835
1.21667	0.000474794	0.00021007	0.00163062	0.000899926	0.00145502	0.00235537	0.0030086	0.00304099	0.00076976	0.000465312
1.22	0.000453393	0.000202603	0.00163236	0.000892586	0.00145501	0.00235559	0.00301477	0.00303637	0.000782956	0.00046978
1.22333	0.000417709	0.000193456	0.00163771	0.000877484	0.00145373	0.00236301	0.00298472	0.00302944	0.000796985	0.000468702
1.22667	0.000383267	0.000180817	0.00164551	0.000857908	0.00145207	0.00237031	0.00292172	0.00302028	0.00080711	0.00046819
1.23	0.000358694	0.000164519	0.00165225	0.000837486	0.00145176	0.00237429	0.00283761	0.00300916	0.000807886	0.000469836
1.23333	0.000345596	0.000150376	0.001652	0.000819426	0.00145405	0.00237707	0.00275253	0.00299773	0.000794753	0.000471475
1.23667	0.000342381	0.000149587	0.00164165	0.00080623	0.00145904	0.00238184	0.00267607	0.00298768	0.000768183	0.000472097
1.24	0.00034706	0.00017479	0.00162623	0.000798935	0.00146608	0.00238654	0.00259385	0.00297973	0.00073654	0.000471998
1.24333	0.000357079	0.000227537	0.00161496	0.000796889	0.00147405	0.00238463	0.00249388	0.00297463	0.000711716	0.000471652
1.24667	0.000364658	0.00028932	0.00161229	0.00079895	0.00148078	0.00237471	0.00239496	0.00297249	0.000702618	0.000472273
1.25	0.000360237	0.000334193	0.00161498	0.000804092	0.00148282	0.00236349	0.00232771	0.00297203	0.000713623	0.000476274
1.25333	0.000346055	0.000345661	0.00161638	0.000810171	0.00147808	0.00235777	0.00230638	0.00297188	0.000744564	0.000487291
1.25667	0.000337027	0.000321164	0.00161227	0.000814068	0.00146817	0.00235963	0.00231675	0.00297078	0.000788569	0.000507449
1.26	0.000345029	0.000271202	0.00160559	0.000814007	0.00145648	0.00236758	0.00232875	0.00296782	0.000832276	0.000532433
1.26333	0.000366488	0.000213422	0.00160553	0.000810564	0.00144573	0.00237768	0.00234557	0.00296413	0.000860952	0.000551578
1.26667	0.000384344	0.000163331	0.00161901	0.000806023	0.00143788	0.00238492	0.00240935	0.00296307	0.000865679	0.00055614
1.27	0.000382098	0.000131432	0.00164329	0.000802863	0.00143357	0.00238554	0.00253582	0.00296652	0.000848191	0.000547297
1.27333	0.000359067	0.000124123	0.00166959	0.000801788	0.00143197	0.00237789	0.00269871	0.00297151	0.000819211	0.000532972
1.27667	0.000329613	0.00014108	0.00169114	0.000801609	0.0014326	0.00236179	0.00287314	0.00297415	0.000790681	0.000518675
1.28	0.000306446	0.000173927	0.00170553	0.000801638	0.00143601	0.00233827	0.00304645	0.00297495	0.000770143	0.00050587
1.28333	0.000290901	0.000210961	0.00171372	0.000803259	0.00144181	0.00231206	0.00320008	0.00297635	0.000762539	0.000495216
1.28667	0.00028109	0.000242628	0.00171841	0.000808585	0.0014481	0.00229321	0.00330225	0.00297899	0.000770751	0.000487638
1.29	0.000281887	0.000265138	0.00172107	0.000818657	0.00145328	0.00229028	0.00331641	0.00298263	0.000790015	0.000484358
1.29333	0.000299233	0.000281566	0.00172128	0.00083216	0.00145672	0.00230094	0.00321987	0.00298684	0.000808546	0.000485569
1.29667	0.000328544	0.000297576	0.0017191	0.000845567	0.00145867	0.00231381	0.00302677	0.00299009	0.000817607	0.000488502
1.3	0.000356785	0.000314357	0.00171609	0.00085569	0.00146084	0.00232004	0.00279482	0.00299026	0.000817529	0.000489988
1.30333	0.000373263	0.000327562	0.00171315	0.000860978	0.00146529	0.00231937	0.00259304	0.00298679	0.000814342	0.000491672
1.30667	0.000375107	0.000331565	0.00170884	0.000860707	0.00147122	0.00231498	0.0024634	0.00298137	0.000814217	0.000498479
1.31	0.000367852	0.000322371	0.00170102	0.00085584	0.001474	0.00230766	0.00241807	0.00297587	0.000819426	0.000511494
1.31333	0.000361644	0.000299953	0.00168966	0.000849872	0.00146909	0.00229714	0.00244855	0.00297105	0.000826956	0.000526699
1.31667	0.000363316	0.000270004	0.00167745	0.000846531	0.00145618	0.00228568	0.00252903	0.00296713	0.000832145	0.000539835
1.32	0.000371885	0.000241096	0.00166722	0.000847195	0.00143851	0.00227871	0.00262136	0.00296437	0.000833995	0.000548639
1.32333	0.000381947	0.000219161	0.00165935	0.000851241	0.0014203	0.00228008	0.00268235	0.0029634	0.0008351	0.000552266
1.32667	0.00038931	0.000206764	0.00165324	0.000857749	0.00140585	0.00228563	0.00267703	0.00296377	0.000837039	0.000550527
1.33	0.000393451	0.000206476	0.0016498	0.000865957	0.00139804	0.00228744	0.00258713	0.00296306	0.000839267	0.000542542
1.33333	0.000396502	0.00022035	0.00165001	0.00087414	0.00139666	0.0022845	0.0024058	0.00295998	0.000841834	0.000528146
1.33667	0.000399308	0.000247791	0.00165179	0.000879361	0.00139908	0.00228286	0.00214499	0.0029563	0.000844575	0.000511708
1.34	0.000399121	0.000287565	0.0016519	0.000880024	0.00140401	0.00228641	0.00185157	0.00295466	0.000845178	0.000500576
1.34333	0.000393839	0.00033527	0.0016508	0.000877337	0.00141348	0.00229284	0.00159655	0.00295769	0.000843145	0.000497846
1.34667	0.000384868	0.000375963	0.00165227	0.000873185	0.0014288	0.00229742	0.00145214	0.00296755	0.000842154	0.000500185
1.35	0.00037332	0.000389772	0.00165868	0.000868756	0.0014462	0.0022986	0.00146645	0.00298273	0.000843532	0.000503729
1.35333	0.000359907	0.000367875	0.00166889	0.000864862	0.00145934	0.00230002	0.00162132	0.00299638	0.000841541	0.000507994
1.35667	0.000349328	0.000316715	0.00168009	0.000861782	0.00146449	0.00230592	0.0018265	0.00300089	0.000829419	0.000514471
1.36	0.000347297	0.000250893	0.00169047	0.000859513	0.00146219	0.0023165	0.00198777	0.00299447	0.000807262	0.000524745
1.36333	0.000351883	0.000189147	0.00169938	0.000857838	0.00145625	0.00232797	0.0020662	0.00298191	0.000781976	0.000538816
1.36667	0.00035255	0.000148909	0.00170582	0.000855795	0.00145163	0.00233429	0.00207523	0.00296885	0.00076158	0.000554786
1.37	0.0003419	0.000136632	0.00170879	0.000852103	0.00145183	0.00233041	0.00205494	0.00295753	0.000749699	0.000569986
1.37333	0.000324474	0.00014994	0.00170859	0.000845787	0.0014572	0.00231741	0.00205154	0.00294831	0.000744296	0.000580134
1.37667	0.000309489	0.000185795	0.00170649	0.000836542	0.00146407	0.00230315	0.00210266	0.00294198	0.000740497	0.000579869
1.38	0.000301408	0.000239192	0.00170368	0.000825675	0.00146705	0.00229546	0.00222462	0.0029399	0.000734496	0.000568401
1.38333	0.000299829	0.000301207	0.00170093	0.000816478	0.00146332	0.00229598	0.00240399	0.00294261	0.000727259	0.000553713
1.38667	0.00030191	0.000360251	0.00169824	0.000811799	0.00145431	0.00230059	0.00260106	0.00294767	0.000724068	0.000545921
1.39	0.000305039	0.000404575	0.00169521	0.000811646	0.00144393	0.00230371	0.0027687	0.0029504	0.00072815	0.000546009
1.39333	0.000308219	0.000427252	0.0016913	0.000814681	0.00143569	0.00230216	0.00287611	0.00294755	0.000738647	0.000546378
1.39667	0.000310365	0.00042832	0.00168618	0.00082031	0.00143125	0.00229591	0.00291512	0.00293976	0.000755365	0.000541601
1.4	0.000311118	0.000414196	0.00168108	0.000827772	0.0014313	0.00228627	0.00288213	0.00293073	0.000777941	0.000533858
1.40333	0.000311384	0.000394425	0.00167791	0.000835415	0.00143585	0.00227587	0.00276774	0.00292375	0.000800528	0.000529071
1.40667	0.000311592	0.000375852	0.00167621	0.000842216	0.00144297	0.00226885	0.00257101	0.00291921	0.000814903	0.000531503
1.41	0.000313113	0.000360362	0.00167458	0.000847498	0.00144893	0.00226699	0.00232312	0.00291582	0.000818388	0.000542272
1.41333	0.000318833	0.000347482	0.00167396	0.000849084	0.00145057	0.00226763	0.00207967	0.0029119	0.00081461	0.000559255
1.41667	0.000328809	0.000338307	0.00167695	0.000844983	0.00144743	0.0022681	0.00188067	0.00290597	0.000809311	0.000577503
1.42	0.000337479	0.000335558	0.00168448	0.000836401	0.00144072	0.00226922	0.0017376	0.00289891	0.000807388	0.000591773
1.42333	0.000337177	0.000339597	0.00169497	0.00082647	0.00143165	0.00227358	0.00164574	0.0028938	0.000811114	0.000598882
1.42667	0.00032418	0.000346627	0.00170639	0.000817467	0.00142278	0.00228252	0.00159555	0.00289209	0.000818708	0.000598904
1.43	0.000300705	0.00035037	0.00171813	0.000811081	0.00141801	0.00229492	0.00158779	0.00289299	0.000825122	0.000594717
1.43333	0.000273712	0.000346367	0.00173011	0.000808515	0.00141835	0.00230701	0.00163012	0.00289601	0.00082572	0.000588828
1.43667	0.000252469	0.00033709	0.00174035	0.000809125	0.0014213	0.00231354	0.00171851	0.00290072	0.000820013	0.000582373
1.44	0.00024372	0.000330487	0.0017439	0.000811442	0.00142535	0.00231136	0.00183714	0.00290599	0.000812644	0.000576909
1.44333	0.000248765	0.000330673	0.00173549	0.000814295	0.00143164	0.00230098	0.00195891	0.00291163	0.000809778	0.00057331
1.44667	0.000264576	0.000333682	0.00171529	0.000816254	0.00144117	0.00228573	0.00204255	0.00291886	0.000813897	0.000571747
1.45	0.000283078	0.000334685	0.00169061	0.000817157	0.00145316	0.00227066	0.00205486	0.00292852	0.000822077	0.000575715
1.45333	0.000292975	0.000333255	0.00167035	0.000818967	0.00146519	0.00225944	0.00199602	0.00293971	0.000828675	0.000591976
1.45667	0.000289458	0.000328333	0.00166017	0.000822347	0.00147394	0.00225194	0.00188788	0.00294906	0.00083009	0.000623085
1.46	0.000277286	0.000316112	0.00166141	0.000824644	0.00147673	0.00224553	0.00175493	0.0029518	0.000827632	0.000661381
1.46333	0.000261605	0.000296555	0.00167094	0.000823077	0.00147359	0.00223743	0.00162687	0.00294513	0.000824572	0.000694504
1.46667	0.000244165	0.000274267	0.00168316	0.000818137	0.00146779	0.00222679	0.00153169	0.00293037	0.000820699	0.000714546
1.47	0.000228139	0.000252741	0.00169264	0.000813838	0.00146316	0.00221573	0.00147664	0.00291164	0.000811685	0.000718338
1.47333	0.000219591	0.000235162	0.00169559	0.000815297	0.00146061	0.00220771	0.00145098	0.00289343	0.000793993	0.000706616
1.47667	0.00022361	0.000228893	0.00169137	0.000823971	0.00145896	0.00220525	0.00144705	0.00287911	0.000769954	0.000686227
1.48	0.000239852	0.000240195	0.0016823	0.000835773	0.00145765	0.00220883	0.0014634	0.00287062	0.000747027	0.0006669
1.48333	0.000263141	0.000265714	0.00167175	0.00084595	0.00145643	0.00221621	0.00149296	0.00286919	0.000731321	0.000654298
1.48667	0.000289085	0.000295496	0.00166241	0.000853405	0.00145523	0.00222264	0.00152471	0.00287458	0.000723428	0.000647508
1.49	0.000316393	0.000322501	0.00165528	0.000858304	0.00145544	0.00222403	0.0015545	0.00288416	0.00072096	0.000641273
1.49333	0.000344828	0.000344296	0.00165027	0.000859501	0.00145889	0.00222003	0.00158941	0.00289453	0.000723334	0.000630068
1.49667	0.000375502	0.000358012	0.00164749	0.000855882	0.00146507	0.00221131	0.00164597	0.00290315	0.000730728	0.000611319
1.5	0.00040947	0.000360316	0.00164658	0.000847999	0.00147048	0.00219665	0.0017361	0.00290773	0.000738789	0.000585917
1.50333	0.000442821	0.000349599	0.00164616	0.000838166	0.00147053	0.00217808	0.00184779	0.0029064	0.000740686	0.000558484
1.50667	0.000468393	0.000327655	0.00164481	0.00082894	0.00146289	0.00216463	0.00194583	0.00289983	0.000734779	0.000536544
1.51	0.000482588	0.000304689	0.00164228	0.000821893	0.00145023	0.00216481	0.00199012	0.00289192	0.000726515	0.000525499
1.51333	0.000486679	0.000294131	0.00164046	0.000818763	0.00143839	0.00217774	0.00195953	0.00288752	0.000723848	0.000526347
1.51667	0.000482861	0.000298477	0.0016429	0.000821252	0.00143158	0.00219586	0.00186924	0.00288902	0.000731179	0.000538569
1.52	0.000472943	0.0003095	0.00165058	0.000828021	0.00143078	0.00221337	0.00175485	0.00289468	0.0007459	0.000559106
1.52333	0.000460584	0.000318229	0.00165891	0.000835064	0.00143518	0.00222807	0.00163417	0.00290092	0.00076039	0.000580469
1.52667	0.000451147	0.000317951	0.00166097	0.000839127	0.00144297	0.00223785	0.00150658	0.00290613	0.000768136	0.000596037
1.53	0.00044796	0.000303167	0.00165333	0.000838431	0.00145181	0.00224042	0.00138574	0.002911	0.000767538	0.000604375
1.53333	0.000450156	0.0002711	0.00163856	0.000832731	0.00145918	0.00223625	0.0012889	0.00291648	0.00076071	0.000607038
1.53667	0.000453809	0.000224937	0.00162259	0.000824507	0.00146328	0.00222903	0.00120722	0.00292153	0.000750155	0.000606977
1.54	0.00045302	0.000175152	0.00160848	0.000817646	0.00146471	0.00222333	0.00113141	0.00292265	0.000736425	0.000608683
1.54333	0.000444027	0.000137784	0.00159461	0.000814234	0.00146586	0.0022221	0.00108407	0.0029186	0.000720169	0.0006163
1.54667	0.000430793	0.000127271	0.00158014	0.000813998	0.00146841	0.00222581	0.00108384	0.0029143	0.000706837	0.000629815
1.55	0.000419475	0.000145213	0.00156867	0.000816142	0.00147278	0.00223342	0.00110124	0.00291598	0.00070473	0.000643688
1.55333	0.000409951	0.000178449	0.00156485	0.000819551	0.00147834	0.00224348	0.00109059	0.00292385	0.000716023	0.000651481
1.55667	0.000399746	0.000211137	0.00156931	0.000822295	0.00148325	0.0022539	0.00104302	0.00293157	0.000733087	0.000652185
1.56	0.000390653	0.000233722	0.00157777	0.000822966	0.0014857	0.0022615	0.000989003	0.00293218	0.000745874	0.000650441
1.56333	0.0003871	0.000244049	0.00158618	0.000820786	0.00148577	0.00226326	0.000968015	0.00292443	0.000749165	0.000650534
1.56667	0.000389999	0.000248961	0.00159486	0.000815243	0.00148562	0.002258	0.000986804	0.00291283	0.000742667	0.00065185
1.57	0.000396035	0.000260263	0.00160512	0.000808135	0.00148799	0.00224602	0.00100571	0.00290287	0.000729062	0.000650776
1.57333	0.000403083	0.000281863	0.00161493	0.000804149	0.0014942	0.00222857	0.000979898	0.00289664	0.000712958	0.000644679
1.57667	0.00041219	0.000304782	0.00162219	0.000807724	0.00150259	0.00220736	0.000903275	0.00289201	0.000699238	0.000633607
1.58	0.000425884	0.000316372	0.00162843	0.000820058	0.001509	0.00218388	0.000810177	0.00288613	0.000690727	0.000621324
1.58333	0.000446625	0.000310484	0.00163531	0.000837991	0.00151008	0.00216002	0.000748794	0.00287852	0.000687871	0.000612646
1.58667	0.000471421	0.000291345	0.00164089	0.000854889	0.00150636	0.00213822	0.000758902	0.00287092	0.000689511	0.000607621
1.59	0.000488624	0.000268751	0.0016422	0.00086432	0.00150175	0.00212069	0.000869091	0.00286543	0.000693342	0.000602773
1.59333	0.000489234	0.000247838	0.00163968	0.000863391	0.00149942	0.00211025	0.00108484	0.00286326	0.00069875	0.000598376
1.59667	0.000478584	0.000229404	0.00163745	0.000852949	0.00149865	0.00211131	0.00136479	0.00286536	0.00070909	0.000598679
1.6	0.000468306	0.000218074	0.00164013	0.000836468	0.00149655	0.00212655	0.00163066	0.00287235	0.000727778	0.00060372
1.60333	0.000463168	0.000220006	0.00164925	0.000819717	0.001492	0.00215191	0.0018079	0.00288207	0.00075308	0.000606163
1.60667	0.000461366	0.000235812	0.00166217	0.000809016	0.00148675	0.00217771	0.00185474	0.00289071	0.000779503	0.000597991
1.61	0.000459967	0.000260412	0.00167399	0.000806782	0.00148332	0.00219572	0.00177572	0.00289781	0.0008022	0.000578411
1.61333	0.000456414	0.000284436	0.00167995	0.000809737	0.00148215	0.00220471	0.0016246	0.00290641	0.000817911	0.000554632
1.61667	0.000450084	0.000297242	0.0016783	0.000813197	0.00148059	0.00220915	0.00147888	0.00291774	0.000824734	0.000535074
1.62	0.000443137	0.000294363	0.00167221	0.000815361	0.00147603	0.00221257	0.00139785	0.00292843	0.000821836	0.000522703
1.62333	0.000437245	0.00028061	0.00166554	0.000817244	0.00146871	0.00221504	0.00139785	0.00293379	0.000809736	0.000514895
1.62667	0.000430362	0.000263727	0.00165805	0.000820285	0.0014603	0.00221701	0.00144963	0.00293319	0.000792699	0.000509612
1.63	0.000417767	0.000250039	0.00164908	0.000823393	0.00145262	0.00222036	0.00149801	0.00293031	0.000776909	0.000511301
1.63333	0.000395073	0.000246742	0.00164159	0.000822726	0.00144812	0.00222469	0.00150534	0.00292769	0.000764499	0.000526484
1.63667	0.000361543	0.000259594	0.00163862	0.000816149	0.00144792	0.00222631	0.00147405	0.00292323	0.000754725	0.000553537
1.64	0.000322372	0.000286878	0.00164008	0.000806163	0.00144986	0.00222377	0.00142887	0.00291261	0.0007496	0.000581784
1.64333	0.000285891	0.000320477	0.00164519	0.000796605	0.00145155	0.0022206	0.00139261	0.00289374	0.000752032	0.000600599
1.64667	0.000257844	0.000350268	0.00165377	0.000788802	0.00145303	0.00221946	0.00136008	0.00286898	0.000760574	0.000606944
1.65	0.000240031	0.00036728	0.00166425	0.000782304	0.00145471	0.00221963	0.00129727	0.00284476	0.000771107	0.000604776
1.65333	0.00023294	0.00036794	0.00167369	0.000777038	0.00145624	0.00222154	0.00119349	0.00282897	0.000781667	0.000598437
1.65667	0.000236235	0.000356592	0.00167978	0.000773081	0.00145842	0.00222748	0.00109055	0.00282649	0.000792908	0.000588135
1.66	0.000246971	0.000342838	0.00168216	0.000770238	0.00146341	0.00223833	0.00103206	0.00283566	0.000804065	0.000571527
1.66333	0.000261095	0.000334258	0.0016816	0.000769009	0.00147142	0.00225119	0.00101566	0.00284921	0.000810674	0.00054837
1.66667	0.000276755	0.0003315	0.00167927	0.000769855	0.00147867	0.00226077	0.00101806	0.00285879	0.000810029	0.000523457
1.67	0.000293556	0.000331249	0.00167679	0.000771584	0.00148096	0.00226454	0.00104437	0.00286001	0.00080657	0.000504279
1.67333	0.000308779	0.000331388	0.00167522	0.00077296	0.00147776	0.00226483	0.00112543	0.00285448	0.000806848	0.000494996
1.67667	0.000318876	0.000331871	0.00167354	0.000774958	0.0014711	0.00226464	0.00126351	0.00284672	0.000812304	0.000494726
1.68	0.000324998	0.0003328	0.00166922	0.000779569	0.00146322	0.00226442	0.00141525	0.00283983	0.000820301	0.000500911
1.68333	0.00033102	0.000333719	0.00166048	0.000788473	0.00145605	0.00226193	0.00154628	0.00283418	0.000828738	0.000510327
1.68667	0.000335878	0.000332447	0.00164758	0.000802372	0.00145114	0.0022544	0.00166877	0.0028291	0.000838208	0.000520018
1.69	0.00033402	0.000325278	0.00163138	0.000817981	0.00144924	0.00224314	0.00181041	0.00282493	0.00084968	0.000530914
1.69333	0.000324022	0.000313502	0.00161277	0.000827983	0.00145061	0.00223347	0.00197615	0.002823	0.00086047	0.000545607
1.69667	0.000313171	0.0003056	0.00159442	0.000827335	0.00145472	0.00222798	0.00214611	0.00282424	0.000864301	0.000561973
1.7	0.000311118	0.000305117	0.00158102	0.000817547	0.00145936	0.00222385	0.00228508	0.00282826	0.000855848	0.000573799
1.70333	0.000322458	0.000303241	0.0015763	0.000803546	0.00146135	0.00221684	0.00236093	0.00283393	0.000836159	0.000576986
1.70667	0.000347254	0.000292394	0.00157952	0.000788834	0.00145903	0.00220562	0.00236097	0.00284059	0.000812697	0.000572732
1.71	0.000381272	0.000277647	0.00158578	0.000775031	0.00145367	0.00219318	0.00228948	0.00284715	0.000792054	0.000565154
1.71333	0.000413985	0.000267748	0.00159175	0.000764544	0.00144761	0.0021846	0.00216864	0.00285145	0.00077475	0.000558171
1.71667	0.000434353	0.000264321	0.00159858	0.00076052	0.00144166	0.00218422	0.00203148	0.00285238	0.000758991	0.000555414
1.72	0.000438946	0.000265547	0.00160735	0.000763402	0.00143632	0.00219436	0.00190019	0.00285094	0.000746408	0.000559304
1.72333	0.000432063	0.000271927	0.00161558	0.000769737	0.0014341	0.00221422	0.00179285	0.00284855	0.000740696	0.000566976
1.72667	0.00042152	0.000283033	0.0016202	0.000774731	0.00143709	0.00223947	0.00172171	0.00284646	0.000743406	0.000571846
1.73	0.000414903	0.000294855	0.00162128	0.000775385	0.0014427	0.00226389	0.00166766	0.00284574	0.000752524	0.000573436
1.73333	0.000416475	0.00030468	0.00162136	0.000772382	0.00144627	0.00228117	0.00160153	0.00284732	0.000761921	0.000577916
1.73667	0.000425611	0.000313475	0.0016224	0.000769385	0.00144746	0.00228735	0.00151834	0.00285203	0.000763252	0.00058578
1.74	0.000438372	0.000322984	0.00162417	0.000769478	0.00144916	0.00228326	0.00142467	0.00285914	0.000753714	0.000589747
1.74333	0.000451914	0.000335567	0.00162473	0.000773062	0.00145193	0.00227353	0.00132316	0.00286569	0.000740513	0.000586545
1.74667	0.000464022	0.000353369	0.00162291	0.000779237	0.00145384	0.00226259	0.00122007	0.00286877	0.000733034	0.000580018
1.75	0.000469268	0.000373577	0.00161928	0.000785371	0.0014535	0.00225179	0.0011323	0.00286776	0.00073315	0.000573222
1.75333	0.000462622	0.000390199	0.00161319	0.00078607	0.00145044	0.0022402	0.0010806	0.00286314	0.000736724	0.000565826
1.75667	0.000445161	0.000400535	0.00160319	0.000777377	0.00144471	0.00222724	0.00107512	0.00285449	0.000740555	0.000556872
1.76	0.000422209	0.000404621	0.00159087	0.000762438	0.00143751	0.00221354	0.00111316	0.00284268	0.000743689	0.00054684
1.76333	0.000398145	0.000404111	0.00158058	0.000749841	0.00143119	0.0022002	0.00119044	0.00283183	0.000744632	0.000539466
1.76667	0.000374906	0.000403414	0.00157662	0.00074561	0.00142775	0.00218816	0.00129858	0.00282531	0.00074144	0.000540891
1.77	0.000354323	0.000403823	0.00158145	0.000749829	0.00142724	0.00217861	0.00141572	0.00282164	0.000734376	0.000555298
1.77333	0.000341476	0.000398307	0.00159479	0.00076013	0.00142817	0.00217245	0.00151904	0.00281695	0.000726829	0.000580689
1.77667	0.000343457	0.000376929	0.00161278	0.000774169	0.00142823	0.00216823	0.00160874	0.00280984	0.000724188	0.000608788
1.78	0.000361249	0.000336273	0.00162863	0.000789826	0.00142498	0.00216252	0.00170882	0.00280184	0.000729806	0.000629969
1.78333	0.000386052	0.000287203	0.00163573	0.000805407	0.00141918	0.00215287	0.00183614	0.00279522	0.000739989	0.000639886
1.78667	0.000404396	0.000252453	0.00163133	0.000819079	0.00141594	0.00213948	0.00197164	0.0027918	0.000746456	0.000642516
1.79	0.000404906	0.000250159	0.00161875	0.000828117	0.00141972	0.00212562	0.00207334	0.00279173	0.000743542	0.000645328
1.79333	0.000387136	0.000281102	0.00160599	0.000830178	0.00142955	0.00211731	0.00211026	0.00279314	0.000730907	0.00065185
1.79667	0.000363904	0.000331128	0.00159918	0.000825286	0.00144064	0.00211883	0.00208422	0.00279374	0.000712785	0.00066
1.8	0.00034762	0.000382111	0.00159735	0.000814544	0.0014491	0.00212807	0.00203005	0.0027935	0.000695145	0.000663808
1.80333	0.000338096	0.000421411	0.0015951	0.000798044	0.00145375	0.00213926	0.00199008	0.00279506	0.000682719	0.000657127
1.80667	0.00032901	0.000442965	0.00159035	0.000776901	0.00145438	0.00214816	0.00197859	0.00280001	0.000678894	0.000639688
1.81	0.000320477	0.00044394	0.00158729	0.000755394	0.00145019	0.00215306	0.00197592	0.00280624	0.000685004	0.000618028
1.81333	0.000317556	0.000422581	0.00159025	0.000739977	0.00144063	0.00215438	0.00196061	0.00281017	0.000698834	0.000599328
1.81667	0.000321704	0.000377096	0.0015984	0.000736521	0.00142721	0.00215461	0.0019287	0.00281061	0.000716867	0.00058584
1.82	0.000332627	0.000312732	0.00160924	0.000746095	0.00141351	0.00215792	0.00187789	0.00280942	0.000737583	0.000574674
1.82333	0.000353548	0.000250039	0.00162266	0.000763497	0.00140323	0.00216782	0.00179675	0.00280914	0.000760705	0.000562705
1.82667	0.000387401	0.000214722	0.00163825	0.000781324	0.00139877	0.00218362	0.001678	0.00280994	0.000784413	0.000552205
1.83	0.000427563	0.000218186	0.00165203	0.00079409	0.00140118	0.0022005	0.00154647	0.00280911	0.000804574	0.000548661
1.83333	0.00045645	0.000251645	0.0016585	0.000799388	0.00141005	0.00221216	0.00146159	0.00280458	0.000817345	0.000552541
1.83667	0.000459615	0.000294967	0.00165454	0.000797537	0.00142247	0.00221355	0.00146757	0.00279837	0.000821328	0.000558875
1.84	0.000438465	0.000328175	0.00164107	0.000790362	0.00143346	0.00220427	0.00154732	0.002794	0.000816659	0.000564582
1.84333	0.000404891	0.000339402	0.00162331	0.000780083	0.00143792	0.00218885	0.00163575	0.0027915	0.000804862	0.000570085
1.84667	0.000371289	0.000331462	0.00160823	0.000768916	0.00143406	0.00217342	0.00167564	0.00278798	0.000789575	0.000576215
1.85	0.00034701	0.000320105	0.00159931	0.000758841	0.00142557	0.0021622	0.00164728	0.00278218	0.000774697	0.00058485
1.85333	0.000335749	0.000317997	0.00159618	0.000751504	0.00141839	0.00215593	0.00155816	0.00277573	0.000761491	0.000597182
1.85667	0.000336445	0.000326299	0.00159871	0.000748204	0.00141588	0.00215316	0.00142679	0.00277113	0.000748054	0.000608931
1.86	0.000349012	0.000342068	0.0016063	0.000749149	0.00141778	0.00215252	0.001273	0.0027699	0.000732421	0.000613455
1.86333	0.000374253	0.000361161	0.00161504	0.000752328	0.00142197	0.00215182	0.00112767	0.0027715	0.000717203	0.000608584
1.86667	0.000410095	0.000377505	0.00161928	0.000754105	0.00142738	0.00214683	0.0010338	0.00277394	0.000708964	0.000597578
1.87	0.000452984	0.000387608	0.00161597	0.000752736	0.00143484	0.00213582	0.0010088	0.00277565	0.000711385	0.000586957
1.87333	0.000499181	0.000393115	0.00160737	0.000750917	0.00144366	0.00212466	0.00103044	0.00277537	0.000721421	0.000583023
1.87667	0.000542559	0.000398697	0.00159826	0.000752793	0.00144964	0.00212206	0.00107145	0.00277168	0.000732893	0.000586886
1.88	0.00057578	0.000407036	0.00159213	0.000760118	0.00144869	0.00213	0.00112026	0.00276408	0.000741592	0.00059306
1.88333	0.000593945	0.000415264	0.00159061	0.000771801	0.00144139	0.00214248	0.00117003	0.00275336	0.000746125	0.000594876
1.88667	0.000595768	0.000416944	0.00159391	0.00078427	0.00143256	0.00215198	0.00121768	0.00274176	0.000745318	0.000590089
1.89	0.000582247	0.000404816	0.00160095	0.00079333	0.00142661	0.00215528	0.00126741	0.00273298	0.000736787	0.000580172
1.89333	0.000555656	0.000373948	0.00161016	0.000798089	0.00142466	0.00215416	0.0013154	0.0027292	0.000720499	0.000567581
1.89667	0.000520712	0.000328212	0.00161855	0.000801574	0.00142512	0.002152	0.00134909	0.00272846	0.000704505	0.000555595
1.9	0.000485603	0.000282133	0.00162116	0.000807242	0.00142656	0.00215076	0.00136498	0.00272709	0.00070048	0.00054793
1.90333	0.000460792	0.000252184	0.0016148	0.000816021	0.00142981	0.00215091	0.00137617	0.00272357	0.000711375	0.000546477
1.90667	0.000455194	0.000245237	0.00160157	0.000825477	0.00143592	0.00215149	0.00141421	0.00271929	0.000729581	0.000549107
1.91	0.000470359	0.000256567	0.00158777	0.000831592	0.00144363	0.00215063	0.00151981	0.00271754	0.000745287	0.000550285
1.91333	0.000499368	0.000277341	0.00158049	0.000832138	0.00145006	0.00214807	0.0017052	0.0027213	0.000753012	0.000546213
1.91667	0.000531815	0.000298189	0.00158298	0.000828385	0.00145379	0.00214509	0.00192187	0.00272986	0.000753101	0.000538497
1.92	0.000558384	0.000308906	0.00159196	0.000824201	0.00145707	0.0021412	0.00209248	0.00273867	0.000749401	0.00052983
1.92333	0.000572924	0.000303454	0.00160006	0.000822726	0.0014637	0.00213395	0.00216733	0.00274393	0.000745182	0.000518648
1.92667	0.000574151	0.000283349	0.00160046	0.000822372	0.00147399	0.00212287	0.00213237	0.00274518	0.00074165	0.000502243
1.93	0.000565912	0.000252193	0.00159136	0.0008171	0.0014838	0.00211126	0.00200544	0.00274301	0.000740004	0.000483054
1.93333	0.000553877	0.000214416	0.00157806	0.000803556	0.0014892	0.00210204	0.00183599	0.00273725	0.000741194	0.000467376
1.93667	0.000540205	0.000180408	0.00156781	0.000786664	0.00148968	0.00209359	0.00167715	0.00272936	0.000743411	0.000459677
1.94	0.000522248	0.000161445	0.00156339	0.0007749	0.00148666	0.00208131	0.00157498	0.00272353	0.000744737	0.000461069
1.94333	0.000498349	0.000160424	0.00156402	0.00077259	0.00148119	0.0020636	0.0015761	0.00272215	0.00074742	0.000470622
1.94667	0.000471837	0.000174029	0.00156855	0.000779394	0.00147486	0.00204546	0.00169524	0.00272258	0.000755443	0.000486427
1.95	0.000445828	0.000196623	0.00157532	0.000793251	0.00147061	0.0020342	0.00186697	0.00272102	0.000769535	0.000505705
1.95333	0.0004217	0.000219384	0.00158202	0.000810427	0.00146984	0.00203318	0.0019755	0.00271616	0.000786368	0.000524057
1.95667	0.000407597	0.000233722	0.00158734	0.00082488	0.00147057	0.00204002	0.00195625	0.00270793	0.000800727	0.000537281
1.96	0.000417121	0.000239796	0.00159049	0.000830925	0.00147004	0.00204833	0.00184644	0.00269632	0.000807865	0.000542993
1.96333	0.000452015	0.000247494	0.00158998	0.000826776	0.00146695	0.002052	0.00173047	0.00268239	0.00080602	0.000538921
1.96667	0.000495851	0.000264897	0.00158541	0.000814738	0.00146092	0.00204882	0.00163845	0.00266912	0.000797384	0.000524459
1.97	0.000528456	0.000287909	0.00157896	0.000799748	0.00145206	0.00204052	0.00151626	0.00266022	0.000785886	0.000504483
1.97333	0.000537894	0.000305126	0.00157437	0.000787123	0.001441	0.00203226	0.00132227	0.00265875	0.000774922	0.000486961
1.97667	0.000521437	0.000310215	0.00157529	0.000779081	0.00142893	0.00203126	0.00111042	0.00266643	0.000767109	0.000477953
1.98	0.000485517	0.000308181	0.00158268	0.000774852	0.00141792	0.00204216	0.000973686	0.00268244	0.000764819	0.000477942
1.98333	0.000444953	0.000310503	0.00159353	0.000773333	0.00141026	0.00206406	0.000957019	0.00270335	0.000769865	0.000480291
1.98667	0.000415506	0.000322037	0.00160271	0.000773094	0.00140755	0.0020912	0.00105648	0.00272457	0.000783266	0.00047743
1.99	0.000403944	0.000334536	0.00160584	0.000773279	0.00141137	0.00211561	0.00124407	0.00274119	0.000805507	0.00046819
1.99333	0.000407956	0.000334221	0.0016008	0.000775395	0.00142201	0.00213076	0.001469	0.00274942	0.000834199	0.000457041
1.99667	0.000423307	0.000313865	0.00158837	0.000781069	0.00143536	0.00213411	0.00167479	0.00274872	0.000861723	0.000450046
2	0.000445886	0.000279012	0.0015723	0.000789357	0.00144465	0.00212745	0.00182287	0.00274132	0.000879011	0.000449936
2.00333	0.000469017	0.000244151	0.00155767	0.000797808	0.00144634	0.00211526	0.00189525	0.00273022	0.000882371	0.000453921
2.00667	0.000483184	0.00022165	0.00154813	0.000804762	0.00144243	0.00210342	0.00189066	0.00271815	0.00087517	0.000457289
2.01	0.000481892	0.000213115	0.00154358	0.00080976	0.00143726	0.00209863	0.00183186	0.00270762	0.000862619	0.000455671
2.01333	0.000468342	0.000211899	0.00154011	0.000811783	0.00143359	0.00210357	0.00177202	0.0027012	0.000846226	0.000446475
2.01667	0.000451649	0.000212558	0.00153389	0.00080952	0.0014317	0.00211411	0.00175844	0.00270024	0.000827942	0.000432794
2.02	0.000436635	0.000215521	0.00152507	0.000804379	0.00143081	0.00212444	0.00178355	0.00270283	0.000816805	0.000422283
2.02333	0.000421118	0.000225448	0.00151724	0.00080009	0.00142987	0.00213116	0.00179891	0.00270564	0.000821632	0.000421128
2.02667	0.000402179	0.000246101	0.00151458	0.000799024	0.00142816	0.00213298	0.00176959	0.0027071	0.000839361	0.000430048
2.03	0.000381373	0.000272558	0.00151902	0.000801028	0.00142584	0.00213028	0.00170396	0.00270713	0.000858411	0.000444329
2.03333	0.000362038	0.000290973	0.00152948	0.000804733	0.00142319	0.00212447	0.00163725	0.00270612	0.000870831	0.000458026
2.03667	0.000345689	0.00029088	0.0015428	0.000807982	0.00142023	0.00211729	0.00159786	0.00270496	0.000876999	0.000468427
2.04	0.0003344	0.000272493	0.00155476	0.000808454	0.00141744	0.00211029	0.00160812	0.00270458	0.000880285	0.000475162
2.04333	0.000331386	0.000241931	0.00156269	0.000805873	0.00141645	0.00210494	0.00167665	0.00270589	0.000880673	0.000476923
2.04667	0.000336811	0.00020837	0.00156719	0.00080167	0.00141931	0.00210374	0.00175929	0.0027093	0.000875275	0.000472857
2.05	0.000348474	0.000183826	0.00156931	0.000796321	0.00142637	0.00210895	0.00178911	0.00271397	0.000862765	0.000465785
2.05333	0.000365433	0.000176815	0.00156919	0.000790283	0.00143511	0.00211879	0.00175971	0.00271826	0.000845141	0.00046004
2.05667	0.000387444	0.000185581	0.00156857	0.000786597	0.00144253	0.00212686	0.00172615	0.00272078	0.000826904	0.000456149
2.06	0.000410662	0.000201656	0.00156934	0.000788585	0.0014473	0.0021261	0.00173672	0.0027204	0.0008132	0.000451015
2.06333	0.000423508	0.000218409	0.00157045	0.000795003	0.00144833	0.00211358	0.00180238	0.00271714	0.000806958	0.000443492
2.06667	0.000412865	0.000233527	0.00156997	0.000800766	0.001445	0.00209201	0.00190069	0.0027138	0.000807404	0.000436911
2.07	0.000378093	0.000247875	0.0015676	0.000803268	0.00143938	0.00206792	0.00198912	0.00271422	0.000810857	0.000435007
2.07333	0.000332448	0.000264999	0.00156451	0.00080488	0.00143399	0.00204924	0.00204209	0.00271884	0.000813776	0.000438226
2.07667	0.000291267	0.000287974	0.0015634	0.000808837	0.00142895	0.00204289	0.00207188	0.00272433	0.000815385	0.000445077
2.08	0.00026576	0.000313577	0.00156696	0.000815316	0.00142383	0.00205195	0.00210371	0.00272785	0.000814725	0.000452457
2.08333	0.000264799	0.000332595	0.00157437	0.000821836	0.00142029	0.00207228	0.00214221	0.00272858	0.000808033	0.000454867
2.08667	0.000292085	0.000339848	0.00158077	0.000826795	0.00142165	0.00209262	0.00216058	0.00272518	0.000793527	0.000448203
2.09	0.000338505	0.000338084	0.00158038	0.000830242	0.00142991	0.00210191	0.00211262	0.00271592	0.000775599	0.000433257
2.09333	0.000385011	0.000327989	0.00157108	0.000830813	0.00144311	0.00209782	0.00197149	0.00270212	0.000761611	0.00041612
2.09667	0.000415449	0.000303761	0.00155761	0.000826776	0.00145555	0.00208653	0.001766	0.00268834	0.000757382	0.000407689
2.1	0.000424599	0.000264702	0.0015482	0.000819991	0.00146098	0.00207583	0.00155878	0.00267878	0.000765542	0.000418244
2.10333	0.000418054	0.000223916	0.00154762	0.000814748	0.00145716	0.0020712	0.00140256	0.0026747	0.000784052	0.000448814
2.10667	0.000405968	0.000198591	0.00155587	0.000812996	0.00144748	0.0020755	0.00132883	0.00267466	0.000806806	0.000489547
2.11	0.00039582	0.000193131	0.00157088	0.000812543	0.00143759	0.00208797	0.00133852	0.00267604	0.000828649	0.000526627
2.11333	0.000391435	0.000198257	0.0015888	0.000810238	0.00143155	0.00210339	0.00139959	0.00267697	0.000848521	0.000549768
2.11667	0.00039442	0.000206717	0.00160296	0.000805617	0.00143128	0.00211411	0.00147957	0.00267799	0.000866643	0.000555139
2.12	0.000402573	0.00021905	0.00160689	0.000801063	0.00143675	0.00211344	0.00156306	0.00268098	0.000880809	0.000544595
2.12333	0.000411265	0.000235208	0.00160035	0.000799359	0.00144548	0.00210042	0.00163552	0.00268729	0.000886469	0.000523446
2.12667	0.000419439	0.000253707	0.00158944	0.000800945	0.00145305	0.00208182	0.00168567	0.00269716	0.000880442	0.000498264
2.13	0.000430183	0.000274871	0.00158103	0.000803479	0.0014555	0.00206614	0.00171901	0.00270871	0.00086493	0.000476026
2.13333	0.000444106	0.000298208	0.00157856	0.000804318	0.00145169	0.00205669	0.00174505	0.00271786	0.000847384	0.000463942
2.13667	0.000456357	0.000323235	0.0015811	0.000802573	0.00144323	0.00205249	0.00176029	0.00272153	0.000835106	0.000466259
2.14	0.000462486	0.000351075	0.00158493	0.000798832	0.00143331	0.00205198	0.00175111	0.00272021	0.000829419	0.000479559
2.14333	0.000464216	0.000378081	0.00158619	0.00079423	0.00142517	0.00205283	0.00170832	0.00271657	0.000826359	0.00049373
2.14667	0.000466232	0.000394285	0.00158289	0.000789906	0.0014206	0.00205158	0.00164165	0.00271207	0.000822622	0.000499844
2.15	0.000468493	0.00039357	0.00157569	0.000787404	0.00142028	0.00204789	0.00157583	0.00270616	0.000818173	0.000496432
2.15333	0.000464567	0.000379836	0.00156677	0.000788837	0.00142436	0.00204562	0.00153852	0.002699	0.000813588	0.000488469
2.15667	0.000449044	0.000361746	0.0015586	0.000795169	0.00143154	0.00204704	0.00155469	0.00269195	0.000808331	0.000482955
2.16	0.000424355	0.000345049	0.00155335	0.00080473	0.00143983	0.00205106	0.00164026	0.00268582	0.000802242	0.000484738
2.16333	0.000398655	0.000331063	0.00155139	0.000813778	0.00144761	0.0020567	0.00178193	0.0026808	0.000796189	0.000493636
2.16667	0.000379112	0.000319994	0.00154963	0.00081852	0.0014535	0.00206271	0.00192067	0.00267633	0.000791729	0.000503217
2.17	0.000369682	0.000312657	0.00154404	0.000817869	0.00145705	0.00206646	0.00198885	0.00267067	0.000791834	0.000503316
2.17333	0.000372323	0.000309686	0.00153569	0.000813698	0.00145926	0.0020661	0.00197079	0.00266265	0.000797646	0.000488177
2.17667	0.000383612	0.000309342	0.00153124	0.000808499	0.00146116	0.00206212	0.00190466	0.0026541	0.000804396	0.000462599
2.18	0.000392246	0.000308562	0.00153583	0.000805659	0.00146253	0.00205741	0.00183796	0.00264897	0.000806675	0.000437912
2.18333	0.00038626	0.000305247	0.00154895	0.000809504	0.00146207	0.00205597	0.00179416	0.00264962	0.00080557	0.000423863
2.18667	0.00036239	0.00029739	0.00156736	0.000820527	0.00145918	0.00206022	0.00177132	0.00265482	0.000805066	0.000423989
2.19	0.000328587	0.000286507	0.00158672	0.00083314	0.00145482	0.00206973	0.0017589	0.0026608	0.000804322	0.000435007
2.19333	0.000300295	0.000279616	0.00160149	0.000840908	0.00144911	0.00208165	0.00174567	0.00266475	0.000800334	0.000450256
2.19667	0.000293305	0.000280721	0.00160876	0.000842679	0.00144112	0.00209217	0.00172032	0.00266735	0.000795743	0.000465576
2.2	0.000314527	0.000285327	0.00161051	0.000841868	0.0014323	0.00210038	0.00167892	0.0026701	0.000794963	0.000480143
2.20333	0.00035662	0.00028737	0.00160846	0.00084034	0.00142628	0.00210995	0.00162877	0.0026724	0.000796928	0.000491721
2.20667	0.000402236	0.000287519	0.00160116	0.000836047	0.00142528	0.00212445	0.0015847	0.00267259	0.000799994	0.000495458
2.21	0.000434073	0.000292301	0.00158819	0.000826569	0.00142953	0.00214396	0.00156584	0.00267005	0.000807917	0.000488331
2.21333	0.000444551	0.000305377	0.00157304	0.000812252	0.0014378	0.00216692	0.0015918	0.00266562	0.000824142	0.000472967
2.21667	0.000439197	0.000322668	0.00156055	0.000796263	0.00144619	0.0021902	0.00166025	0.00266036	0.000843291	0.000457261
2.22	0.000430326	0.000337044	0.0015536	0.000783112	0.00145005	0.0022094	0.00172711	0.00265525	0.000853898	0.000449199
2.22333	0.000426831	0.000342198	0.00155254	0.000777042	0.00144805	0.00222241	0.0017373	0.00265163	0.000848663	0.000451219
2.22667	0.000429982	0.000334471	0.00155547	0.000779387	0.0014424	0.00222889	0.00168444	0.00264908	0.000827984	0.000459792
2.23	0.000437317	0.00031835	0.00155913	0.00078638	0.00143608	0.00222659	0.00161611	0.00264464	0.000797095	0.000468801
2.23333	0.000446029	0.000306779	0.0015618	0.000792233	0.00143099	0.00221328	0.00157872	0.00263708	0.000764761	0.000474425
2.23667	0.000450328	0.000311144	0.0015647	0.000795494	0.00142844	0.00219348	0.00158281	0.00262884	0.000741215	0.000477644
2.24	0.000441637	0.000330348	0.00156901	0.000799953	0.00143058	0.00217813	0.00161657	0.00262379	0.000732909	0.00048017
2.24333	0.00041819	0.000350379	0.00157345	0.000809307	0.00143859	0.0021716	0.00166565	0.0026254	0.000738726	0.000482338
2.24667	0.000390121	0.000355384	0.00157522	0.000822535	0.00145021	0.00216564	0.00171492	0.00263452	0.000751172	0.000486845
2.25	0.000371361	0.000338232	0.00157219	0.000834254	0.00146221	0.00215345	0.00174316	0.00264666	0.000762073	0.000497263
2.25333	0.000369653	0.000300613	0.00156556	0.000839309	0.00147295	0.00213974	0.00173502	0.0026547	0.000767696	0.000512572
2.25667	0.000381344	0.000249166	0.0015601	0.000836979	0.00148116	0.00213162	0.00169397	0.0026554	0.000768461	0.000527453
2.26	0.00039394	0.0001947	0.00155915	0.000831183	0.00148557	0.00212951	0.00163104	0.00265199	0.0007667	0.000536263
2.26333	0.000396473	0.000146884	0.00155969	0.000827842	0.00148571	0.00212988	0.0015521	0.002651	0.000765091	0.00053535
2.26667	0.000389346	0.000107667	0.00155539	0.000830366	0.00148179	0.00213144	0.00147278	0.00265632	0.000764221	0.000524063
2.27	0.000382586	7.59913e-05	0.0015449	0.000836354	0.00147469	0.00213611	0.0014281	0.00266483	0.000763236	0.000506134
2.27333	0.000383619	5.52917e-05	0.00153351	0.000840885	0.00146647	0.00214486	0.00145222	0.00266825	0.000763053	0.00048865
2.27667	0.000390983	5.14285e-05	0.00152711	0.000842341	0.00146015	0.00215412	0.00155905	0.0026615	0.000765044	0.000476346
2.28	0.000397155	6.75499e-05	0.0015279	0.000842806	0.00145792	0.00215672	0.00172696	0.0026484	0.000767911	0.000467623
2.28333	0.000392956	0.000103006	0.00153509	0.000845178	0.00145866	0.00214682	0.0018934	0.00263725	0.000768382	0.000458769
2.28667	0.000375402	0.000149745	0.00154649	0.000850868	0.00145869	0.00212531	0.00198931	0.00263279	0.000764132	0.00045074
2.29	0.000353943	0.000190577	0.00155856	0.0008587	0.00145533	0.00210014	0.00197365	0.00263348	0.000756994	0.000448682
2.29333	0.000343421	0.000212233	0.00156679	0.00086565	0.00144887	0.00207976	0.00184054	0.00263573	0.000754447	0.000455148
2.29667	0.000349565	0.000219272	0.00156808	0.000868555	0.00144237	0.00206793	0.00162711	0.00263871	0.000764625	0.000467139
2.3	0.000365189	0.00022672	0.0015625	0.000865561	0.00144044	0.00206391	0.00140244	0.00264415	0.000787793	0.000479031
2.30333	0.000380698	0.000242897	0.00155296	0.000857292	0.00144611	0.00206336	0.00121937	0.00265242	0.000814982	0.000486972
2.30667	0.000391743	0.000263671	0.00154283	0.000846598	0.00145805	0.00206055	0.00109267	0.00266155	0.000835996	0.000491699
2.31	0.000395497	0.000279254	0.00153311	0.000836721	0.00147191	0.00205214	0.0010387	0.00266967	0.000847164	0.000496063
2.31333	0.000387854	0.000285253	0.00152296	0.000829968	0.0014835	0.00203774	0.00109063	0.00267595	0.000850838	0.000501159
2.31667	0.000367895	0.000286377	0.00151251	0.00082805	0.00148993	0.00201867	0.00125174	0.00267945	0.000850151	0.000507515
2.32	0.000341254	0.00028906	0.00150381	0.000832195	0.00148959	0.00199724	0.00146823	0.00267898	0.000847741	0.000516023
2.32333	0.000317025	0.000293973	0.0015002	0.000841268	0.00148338	0.00197587	0.0016636	0.00267405	0.000846064	0.000525895
2.32667	0.000302958	0.00029662	0.00150378	0.00085111	0.00147491	0.0019565	0.00177966	0.00266594	0.000844832	0.000535482
2.33	0.000303568	0.000293936	0.00151237	0.000858068	0.00146763	0.00194086	0.00178818	0.00265641	0.000841908	0.00054476
2.33333	0.000319049	0.000286609	0.00152164	0.000860911	0.00146233	0.0019308	0.00169937	0.00264612	0.000838276	0.000554594
2.33667	0.000346809	0.000275929	0.00152906	0.000858116	0.00145837	0.00192698	0.00155477	0.0026359	0.000838538	0.000565715
2.34	0.00038344	0.000262343	0.00153356	0.000847594	0.00145571	0.00193024	0.00138721	0.00262785	0.00084555	0.000577008
2.34333	0.000421599	0.000246788	0.00153398	0.000830692	0.00145461	0.00194468	0.0012051	0.0026233	0.000855329	0.00058212
2.34667	0.000451082	0.00023336	0.00153163	0.000813194	0.00145438	0.00197264	0.00102766	0.00262202	0.00085992	0.000573139
2.35	0.000465522	0.000229125	0.00153214	0.000801366	0.00145351	0.00200683	0.000908098	0.0026242	0.000856702	0.000548694
2.35333	0.000461811	0.000238133	0.00154127	0.000798596	0.00145118	0.00203284	0.000894092	0.00263026	0.000851446	0.000515803
2.35667	0.000438637	0.000257031	0.0015584	0.000804232	0.00144855	0.00203986	0.000978123	0.00263907	0.000850749	0.000485266
2.36	0.000401475	0.000278706	0.00157564	0.00081357	0.00144755	0.00202759	0.00111416	0.00264838	0.000853982	0.000465554
2.36333	0.000360689	0.000296601	0.00158482	0.000820764	0.00144861	0.00200467	0.00126178	0.0026564	0.000854014	0.000459308
2.36667	0.000323599	0.000304597	0.00158449	0.000823406	0.00145047	0.00198294	0.00138674	0.00266197	0.000845529	0.00046272
2.37	0.000293815	0.000300083	0.00157867	0.000823658	0.00145182	0.00197246	0.00144959	0.00266321	0.000830373	0.000467634
2.37333	0.000273971	0.000286599	0.00157175	0.000824973	0.00145244	0.00197785	0.00143065	0.00265784	0.000814112	0.000466281
2.37667	0.000266428	0.000270868	0.00156628	0.000829167	0.00145281	0.00199625	0.00136101	0.00264618	0.000800428	0.000455913
2.38	0.000271882	0.000262575	0.00156254	0.000836535	0.00145349	0.00201946	0.001308	0.00263192	0.000790503	0.000441979
2.38333	0.000286042	0.000272243	0.0015596	0.000846247	0.00145494	0.0020391	0.00131903	0.00261904	0.000785079	0.000435205
2.38667	0.000300992	0.000299396	0.00155764	0.000856485	0.00145753	0.00205008	0.00137023	0.00261007	0.000785435	0.000442661
2.39	0.000309812	0.000327051	0.00155866	0.000865063	0.00146115	0.00205105	0.00138805	0.00260733	0.000792127	0.000463034
2.39333	0.000310386	0.000331927	0.00156454	0.000870552	0.00146462	0.00204395	0.00133867	0.00261187	0.000801723	0.000488975
2.39667	0.000308348	0.000300882	0.00157485	0.000872608	0.00146528	0.00203428	0.00125726	0.00262093	0.000808363	0.000511989
2.4	0.000311527	0.00024377	0.00158717	0.000870339	0.00146143	0.0020295	0.00118986	0.0026298	0.000810134	0.000526913
2.40333	0.000320642	0.000190169	0.00159926	0.00086251	0.00145541	0.00203495	0.00116386	0.00263575	0.000808358	0.000533919
2.40667	0.000332462	0.000168355	0.00160883	0.00085022	0.00145204	0.00204966	0.00120506	0.00263852	0.000802582	0.000537441
2.41	0.000345854	0.000187076	0.00161321	0.000836666	0.00145418	0.00206507	0.0013303	0.00263887	0.000792683	0.000542074
2.41333	0.000358486	0.000232339	0.00161169	0.000824491	0.00146055	0.00207032	0.00151915	0.00263746	0.000781594	0.000547445
2.41667	0.000365146	0.000278892	0.00160654	0.000814403	0.00146727	0.00206167	0.00171735	0.0026339	0.000771286	0.000549817
2.42	0.000362921	0.000310716	0.00160065	0.000805496	0.00147095	0.00204512	0.00186643	0.0026265	0.000760065	0.000548733
2.42333	0.000353304	0.00032811	0.00159635	0.000796685	0.00147004	0.00202981	0.0019248	0.00261478	0.000746304	0.00054547
2.42667	0.000339819	0.000335669	0.00159556	0.000788205	0.00146497	0.00202203	0.00189664	0.00260209	0.000732626	0.000538541
2.43	0.000328529	0.000333236	0.00159759	0.000782004	0.00145812	0.00202345	0.00184189	0.00259385	0.000725168	0.000527948
2.43333	0.000329484	0.000318916	0.00159825	0.00078016	0.0014519	0.00202964	0.00181589	0.00259276	0.000727422	0.000517745
2.43667	0.00035179	0.000296703	0.00159354	0.000783121	0.00144638	0.00203161	0.00181762	0.00259662	0.000734109	0.000511901
2.44	0.000393573	0.000278752	0.00158462	0.000790474	0.00143979	0.0020243	0.0018101	0.00260051	0.000734496	0.000512754
2.44333	0.000438329	0.000275948	0.00157833	0.000801133	0.00143112	0.00201144	0.00176106	0.00260073	0.000723308	0.000520475
2.44667	0.000466448	0.000286219	0.00158067	0.000810902	0.00142146	0.00200121	0.00166935	0.00259696	0.000704793	0.000530964
2.45	0.00046962	0.000294623	0.00159079	0.000813918	0.00141352	0.00199977	0.00156426	0.00259105	0.000687394	0.000537441
2.45333	0.000452245	0.000283832	0.00160325	0.000808837	0.0014099	0.00200815	0.00147756	0.00258588	0.000677704	0.000534739
2.45667	0.000424025	0.00024598	0.00161288	0.000800042	0.00141107	0.00202418	0.00142957	0.002585	0.00067696	0.000521201
2.46	0.000393774	0.000191868	0.00161652	0.000792488	0.00141567	0.00204525	0.0014276	0.00259054	0.000683228	0.000499216
2.46333	0.000367378	0.000146374	0.001614	0.00078967	0.00142245	0.00206688	0.00145422	0.00260099	0.000696921	0.000476219
2.46667	0.00034996	0.000128339	0.00160882	0.000794623	0.00143081	0.00208232	0.00148161	0.00261158	0.000719477	0.000462115
2.47	0.000346845	0.000141266	0.0016068	0.000807315	0.00143989	0.00208769	0.00150577	0.00261704	0.000747352	0.000462814
2.47333	0.000358967	0.000178514	0.00161317	0.000822512	0.00144829	0.00208587	0.00153655	0.00261513	0.000771537	0.000477347
2.47667	0.000379428	0.000226302	0.00162847	0.000834809	0.00145432	0.00208203	0.00156653	0.00260819	0.000784162	0.000500394
2.48	0.000399502	0.000269837	0.00164703	0.000844846	0.0014557	0.00207623	0.00158436	0.00260075	0.000784366	0.00052502
2.48333	0.000416145	0.000301337	0.00166028	0.000857212	0.00145048	0.00206491	0.00161036	0.00259597	0.000776977	0.000543296
2.48667	0.000429049	0.000318601	0.00166258	0.000873246	0.00143964	0.00204862	0.00168151	0.00259385	0.00076703	0.000548403
2.49	0.000433642	0.000321182	0.00165484	0.000888769	0.00142796	0.00203383	0.00179636	0.00259128	0.000756366	0.000539862
2.49333	0.000422877	0.000312249	0.00164217	0.000898892	0.00142062	0.00202647	0.0018981	0.00258575	0.000744915	0.00052545
2.49667	0.000397966	0.000298263	0.00162921	0.000903025	0.0014187	0.00202559	0.00192727	0.00257792	0.000733511	0.00051583
2.5	0.000374504	0.000282978	0.00161924	0.00090343	0.00141938	0.00202516	0.00187229	0.00256955	0.000724015	0.000517806
2.50333	0.000371784	0.00026499	0.00161454	0.00090035	0.00142026	0.00202083	0.00175219	0.00256165	0.00071867	0.000531409
2.50667	0.000393573	0.000242832	0.00161432	0.000891667	0.00142173	0.00201264	0.00158297	0.00255443	0.000719749	0.000552161
2.51	0.000424692	0.000218873	0.00161368	0.000877392	0.00142435	0.0020028	0.00138717	0.00254826	0.000726955	0.00057588
2.51333	0.000447666	0.000198146	0.00160749	0.000862009	0.00142594	0.00199334	0.0012068	0.0025446	0.000736645	0.000599614
2.51667	0.000455847	0.000185247	0.00159577	0.000850724	0.00142367	0.00198489	0.00108534	0.00254537	0.000744422	0.000618688
2.52	0.000452209	0.000181198	0.00158402	0.000845175	0.00141709	0.00197918	0.0010559	0.00255189	0.000746277	0.000626899
2.52333	0.000443805	0.000183993	0.00157848	0.000844089	0.00140764	0.00198167	0.00114055	0.00256367	0.000740906	0.000621748
2.52667	0.000437826	0.000191237	0.00158117	0.000845774	0.00139841	0.0019975	0.00132601	0.00257776	0.000733621	0.000608034
2.53	0.000438142	0.000201684	0.00158926	0.000848277	0.00139394	0.0020254	0.00154817	0.00259098	0.000732951	0.000593544
2.53333	0.000443919	0.000218195	0.00159838	0.000848267	0.00139659	0.00205777	0.00172236	0.00260157	0.000741755	0.000582351
2.53667	0.000452022	0.000246333	0.00160526	0.000841999	0.00140422	0.00208514	0.00179852	0.00260875	0.000754992	0.00057501
2.54	0.000459831	0.000283665	0.00160797	0.000828981	0.00141318	0.00210067	0.00179806	0.00261294	0.000766171	0.000572567
2.54333	0.000465278	0.000315889	0.0016065	0.00081424	0.00142187	0.00210202	0.0017795	0.00261616	0.000771705	0.00057605
2.54667	0.000466225	0.000331945	0.00160215	0.000805148	0.00143024	0.00209237	0.00176947	0.0026196	0.000769498	0.000582175
2.55	0.00046156	0.000336626	0.00159608	0.00080519	0.00143778	0.00208022	0.00176237	0.00262057	0.000760228	0.000584866
2.55333	0.00045457	0.000341018	0.00158933	0.000811579	0.00144342	0.00207234	0.00177372	0.00261504	0.000750234	0.000582291
2.55667	0.000453809	0.000345884	0.00158258	0.000819232	0.00144619	0.00206656	0.00183001	0.00260349	0.000747462	0.000577024
2.56	0.000464955	0.000342402	0.00157684	0.000825155	0.00144562	0.00205601	0.00190536	0.00259032	0.000755244	0.000570806
2.56333	0.000482352	0.000327311	0.00157517	0.000828701	0.0014425	0.00203853	0.0019378	0.00257885	0.000772417	0.000564076
2.56667	0.000494617	0.00030833	0.0015807	0.00082939	0.00143877	0.00201985	0.00191327	0.00257102	0.000795366	0.00055789
2.57	0.000496548	0.00029687	0.00159279	0.000825847	0.00143614	0.00200819	0.00187102	0.0025694	0.000818702	0.00055291
2.57333	0.000490397	0.000301709	0.0016081	0.000818067	0.00143572	0.00200667	0.00182762	0.00257518	0.000838695	0.000548045
2.57667	0.000480514	0.000323402	0.00162359	0.000809374	0.00143855	0.00201189	0.00174216	0.00258597	0.000855114	0.000541634
2.58	0.000471601	0.000352654	0.00163743	0.0008045	0.00144495	0.00201792	0.00157491	0.00259783	0.00086613	0.0005341
2.58333	0.000466641	0.000379724	0.00164836	0.000806983	0.00145395	0.00202025	0.00135962	0.002607	0.000866664	0.000528245
2.58667	0.000464036	0.000401724	0.00165435	0.000817173	0.00146309	0.00201682	0.00118762	0.00260939	0.000855816	0.000524932
2.59	0.000460032	0.000416239	0.00165263	0.000831321	0.00146936	0.00200748	0.00112882	0.0026026	0.000840393	0.000521779
2.59333	0.000453199	0.00041531	0.0016427	0.000844367	0.00147179	0.00199496	0.00118237	0.00258987	0.000828293	0.000517883
2.59667	0.000445125	0.000392874	0.00162841	0.000854117	0.00147203	0.00198498	0.00128766	0.00257886	0.000822051	0.000514399
2.6	0.000438085	0.000354771	0.00161469	0.000861952	0.00147201	0.00198098	0.00137864	0.00257451	0.000820285	0.000510883
2.60333	0.000433778	0.000317737	0.00160325	0.000870019	0.00147283	0.00197979	0.00143107	0.00257488	0.000822072	0.000505638
2.60667	0.000432659	0.000300065	0.00159363	0.000877669	0.00147467	0.00197582	0.00145808	0.00257452	0.000826233	0.00049854
2.61	0.000432365	0.000309231	0.00158652	0.000880602	0.00147566	0.00196792	0.00147197	0.00256985	0.000830085	0.000490125
2.61333	0.000429968	0.00033605	0.00158399	0.000874784	0.00147221	0.00196046	0.0014722	0.00256116	0.000832721	0.000479703
2.61667	0.000427499	0.000364903	0.00158706	0.000860538	0.00146242	0.00195853	0.00146773	0.00255113	0.000835425	0.000466699
2.62	0.00043108	0.00038746	0.00159375	0.000841907	0.00144737	0.00196239	0.00148813	0.00254324	0.000838722	0.000453734
2.62333	0.000443805	0.000402253	0.00160099	0.000824153	0.00142987	0.00196842	0.00156179	0.00254147	0.000842406	0.000447565
2.62667	0.000461445	0.000407612	0.00160857	0.000811962	0.00141438	0.00197539	0.00168726	0.00254863	0.00084685	0.000453739
2.63	0.000475727	0.0004019	0.00161806	0.00080803	0.00140574	0.00198545	0.00182715	0.00256305	0.000852782	0.000468856
2.63333	0.000481993	0.00038512	0.00162855	0.000812166	0.00140615	0.00200012	0.00193395	0.00257872	0.000861906	0.000480814
2.63667	0.000481634	0.000356675	0.00163781	0.000821191	0.00141409	0.0020181	0.00199903	0.00258948	0.000877806	0.000480225
2.64	0.000476768	0.000317663	0.00164519	0.000830887	0.00142557	0.00203399	0.00205324	0.00259289	0.000902128	0.000470606
2.64333	0.00046507	0.000276635	0.00164984	0.000838591	0.00143605	0.00203965	0.0021	0.00259128	0.000928876	0.000464525
2.64667	0.000440611	0.000250215	0.00164762	0.000843691	0.00144314	0.00203054	0.0021027	0.00258946	0.000947637	0.000472323
2.65	0.000400772	0.000253484	0.0016335	0.000846256	0.0014479	0.00200983	0.00203738	0.00259071	0.000953171	0.000494522
2.65333	0.000352888	0.000285179	0.00160802	0.000846282	0.00145326	0.00198493	0.0019118	0.00259483	0.000947291	0.000521432
2.65667	0.000312747	0.000327302	0.00157894	0.000844121	0.00146144	0.00196175	0.00174825	0.00259857	0.000934494	0.000541425
2.66	0.000294561	0.000361987	0.00155541	0.000840052	0.00147162	0.00194279	0.00156325	0.0025977	0.000920485	0.000548871
2.66333	0.000301293	0.00038212	0.00154279	0.000833417	0.00147997	0.0019291	0.00135823	0.00258976	0.000910696	0.000545277
2.66667	0.000324051	0.000389726	0.00154207	0.000823965	0.00148255	0.0019217	0.00113604	0.00257553	0.000907981	0.000536236
2.67	0.000349823	0.000392493	0.00155014	0.00081358	0.00147716	0.00192079	0.00091049	0.00255911	0.000912509	0.000525521
2.67333	0.000368871	0.000396923	0.00155973	0.000805305	0.00146367	0.00192548	0.000701801	0.00254637	0.000921151	0.000512528
2.67667	0.000376894	0.000400043	0.0015632	0.000800955	0.00144523	0.00193418	0.000546857	0.00254131	0.000927466	0.000495904
2.68	0.000375667	0.000390757	0.0015596	0.000800045	0.00142841	0.00194287	0.00049917	0.00254304	0.000925862	0.000475652
2.68333	0.000373213	0.000364457	0.00155578	0.000800626	0.00141943	0.0019464	0.000588332	0.00254749	0.000915318	0.000452837
2.68667	0.000377067	0.000333227	0.00155847	0.000801168	0.00142005	0.00194371	0.000777923	0.00255113	0.000897621	0.000431165
2.69	0.000385421	0.000309231	0.00156745	0.000801609	0.00142669	0.00193868	0.000974728	0.00255094	0.000874793	0.000416351
2.69333	0.0003902	0.000287909	0.00157697	0.000801941	0.00143316	0.00193596	0.00109132	0.00254386	0.00085055	0.000411272
2.69667	0.000387028	0.000263151	0.00158206	0.000800814	0.00143573	0.0019378	0.00111416	0.00253107	0.000831306	0.000413534
2.7	0.000380705	0.000242758	0.00158327	0.000796994	0.00143632	0.00194331	0.00110398	0.00252042	0.000820993	0.000418305
2.70333	0.000383339	0.000236842	0.00158615	0.000790302	0.00143909	0.00194977	0.00112342	0.00252039	0.000815259	0.00042186
2.70667	0.0004022	0.000243705	0.00159552	0.000779971	0.00144466	0.00195436	0.00118712	0.00253192	0.000806156	0.000423307
2.71	0.000428948	0.000254078	0.0016108	0.000765339	0.00144974	0.00195458	0.00126999	0.00254856	0.000792416	0.000425101
2.71333	0.000447493	0.000262575	0.00162738	0.000749187	0.00145074	0.00194881	0.00133605	0.00256341	0.000780095	0.000431419
2.71667	0.000450386	0.000268091	0.00163966	0.000737842	0.00144644	0.00193824	0.00136784	0.00257278	0.000774362	0.000444499
2.72	0.000442836	0.000268788	0.00164262	0.000736926	0.00143904	0.00192838	0.00137779	0.00257461	0.000773832	0.000462467
2.72333	0.00043286	0.000265807	0.00163461	0.000747333	0.00143327	0.00192575	0.00139033	0.00256855	0.000772831	0.000479537
2.72667	0.000423293	0.000267683	0.00161885	0.000765128	0.00143264	0.00193117	0.0014168	0.00255739	0.000767853	0.000489933
2.73	0.000413762	0.000283553	0.00160134	0.000784072	0.00143592	0.00193849	0.00144145	0.00254573	0.000760427	0.00049269
2.73333	0.000404339	0.000314552	0.00158765	0.00079813	0.00143902	0.00194101	0.00143721	0.00253734	0.000754919	0.000491215
2.73667	0.000396387	0.000351911	0.00157991	0.000804111	0.00143988	0.00193719	0.00140422	0.00253315	0.000755092	0.00049111
2.74	0.000392081	0.000382389	0.001575	0.000802761	0.00143935	0.00192896	0.00136552	0.0025315	0.000762418	0.000498468
2.74333	0.000392942	0.000399068	0.00156806	0.000796551	0.00143958	0.00191818	0.00132767	0.0025307	0.000776762	0.000514377
2.74667	0.00039836	0.000402996	0.00155828	0.000788199	0.00144304	0.00190752	0.00128867	0.00253111	0.000795832	0.000530787
2.75	0.00040604	0.000394406	0.00154908	0.000780961	0.00145039	0.0019006	0.0012612	0.00253329	0.000814914	0.000536571
2.75333	0.000416346	0.000373642	0.00154442	0.000776691	0.00145921	0.00189886	0.00125182	0.0025348	0.000830101	0.000528399
2.75667	0.000432594	0.000349162	0.00154681	0.000775057	0.00146663	0.00190136	0.00124511	0.00253212	0.000840336	0.000512726
2.76	0.000452237	0.000332763	0.00155628	0.000776237	0.00147138	0.0019076	0.00122709	0.00252576	0.000845828	0.000497984
2.76333	0.000464309	0.000325454	0.00156926	0.000780667	0.00147334	0.00191698	0.00120626	0.00251962	0.000846813	0.000488359
2.76667	0.000459945	0.000315833	0.00158009	0.000786881	0.0014734	0.00192779	0.00120776	0.00251636	0.000845204	0.000483797
2.77	0.000440518	0.000293666	0.00158375	0.000792622	0.00147262	0.00193841	0.00125996	0.0025156	0.000846048	0.000481601
2.77333	0.000415922	0.000258972	0.00157907	0.000796448	0.00146994	0.001947	0.0013759	0.00251486	0.000854695	0.000478398
2.77667	0.000399602	0.000218242	0.00157066	0.000797645	0.00146332	0.00195152	0.00152722	0.00251203	0.000871355	0.000474524
2.78	0.00040098	0.000179257	0.00156527	0.000796621	0.00145297	0.00195262	0.00165782	0.00250792	0.000890258	0.000475284
2.78333	0.000417465	0.000150125	0.00156562	0.000795153	0.00144147	0.0019542	0.00173556	0.00250621	0.000904978	0.00048514
2.78667	0.000435853	0.000136604	0.00156976	0.00079485	0.00143176	0.00195862	0.00176778	0.00251056	0.000912651	0.000502216
2.79	0.000443094	0.000139715	0.00157481	0.000795922	0.00142552	0.00196463	0.00177777	0.00252117	0.000913694	0.000519336
2.79333	0.000436886	0.000158093	0.00157884	0.000797827	0.00142265	0.00197086	0.00178421	0.00253415	0.000909973	0.000529593
2.79667	0.000426494	0.000191097	0.00158135	0.0008003	0.00142229	0.00197651	0.00178718	0.00254413	0.00090251	0.000530738
2.8	0.000423451	0.000236805	0.00158408	0.000803833	0.00142416	0.0019793	0.00176662	0.00254737	0.000890336	0.00052392
2.80333	0.000431812	0.000285476	0.00158986	0.000809185	0.00142822	0.00197739	0.0017067	0.0025429	0.000872083	0.000509782
2.80667	0.000446395	0.000320755	0.00159902	0.000815013	0.00143343	0.00197212	0.00161958	0.00253167	0.000847673	0.000488513
2.81	0.000458905	0.000331221	0.00160853	0.000817071	0.00143768	0.00196716	0.00153733	0.00251571	0.000818692	0.000463281
2.81333	0.000465063	0.000315991	0.00161561	0.000812351	0.00143839	0.00196413	0.00148729	0.00249798	0.000788658	0.000441203
2.81667	0.000465981	0.000282095	0.00161941	0.000802534	0.00143417	0.0019606	0.00147058	0.00248091	0.000762633	0.000428584
2.82	0.000463491	0.000242684	0.00161909	0.000792376	0.00142707	0.001954	0.00145056	0.00246622	0.000745628	0.000425074
2.82333	0.000456343	0.000212308	0.00161456	0.000785955	0.00142223	0.00194527	0.0013688	0.00245633	0.000741183	0.000425222
2.82667	0.000442692	0.000199056	0.0016088	0.000784069	0.001424	0.00193709	0.00118909	0.00245309	0.000749815	0.000425921
2.83	0.000424212	0.000202677	0.0016057	0.000785231	0.00143202	0.00192996	0.000938384	0.00245538	0.000767989	0.000428739
2.83333	0.000406334	0.000217109	0.00160553	0.000788847	0.00144173	0.00192119	0.000698406	0.00245978	0.000789104	0.000436146
2.83667	0.000397054	0.000231707	0.00160364	0.000796085	0.00144861	0.00190907	0.000546818	0.00246344	0.00080558	0.00044905
2.84	0.000401655	0.000237901	0.0015946	0.000808046	0.001451	0.00189605	0.00052174	0.0024655	0.000811009	0.000465829
2.84333	0.000415499	0.000239545	0.00157845	0.000823601	0.00144943	0.00188618	0.000629383	0.00246679	0.000803033	0.000481447
2.84667	0.00042747	0.00024924	0.00156114	0.000838967	0.00144486	0.00188265	0.000829275	0.00246908	0.00078468	0.000489608
2.85	0.000429307	0.000273171	0.00154914	0.000849575	0.00143827	0.00188673	0.00103256	0.00247322	0.000761921	0.00048728
2.85333	0.000417953	0.000305015	0.00154571	0.000852231	0.00143139	0.00189552	0.0011718	0.00247777	0.000739155	0.000477276
2.85667	0.000395662	0.000332447	0.00155067	0.000846129	0.00142727	0.00190311	0.00124796	0.00248048	0.000718162	0.000466424
2.86	0.000371835	0.000346246	0.00156152	0.000834199	0.00142901	0.00190644	0.00129098	0.00248018	0.000702403	0.000460656
2.86333	0.000358428	0.000345067	0.00157443	0.000822289	0.00143764	0.00190737	0.00131548	0.00247643	0.000697859	0.000459583
2.86667	0.000359656	0.000331648	0.00158508	0.000814253	0.00145139	0.00190939	0.00132142	0.00246904	0.000706637	0.00045659
2.87	0.000368727	0.000306686	0.00159054	0.000809702	0.00146642	0.00191504	0.00130155	0.00246017	0.000724057	0.00044746
2.87333	0.000374792	0.000272568	0.00159069	0.000807111	0.001478	0.00192531	0.00125267	0.00245399	0.000742845	0.000436432
2.87667	0.000372007	0.000240325	0.00158714	0.000805601	0.00148252	0.00193886	0.00120437	0.00245236	0.000757199	0.000430945
2.88	0.000362254	0.000224324	0.00158039	0.000803039	0.00147923	0.0019518	0.00120425	0.00245385	0.000763205	0.00043351
2.88333	0.000349184	0.000229506	0.00156991	0.000796365	0.00146994	0.00196008	0.00126332	0.00245784	0.000757608	0.000440675
2.88667	0.000334091	0.000247921	0.00155736	0.000786076	0.00145753	0.0019613	0.00134696	0.0024661	0.000740471	0.000446502
2.89	0.000320154	0.000267683	0.00154671	0.000777329	0.00144551	0.00195353	0.00140403	0.00247978	0.000719356	0.000445391
2.89333	0.000313623	0.00028217	0.00154081	0.000774686	0.00143879	0.00193566	0.00138937	0.00249664	0.00070244	0.000435711
2.89667	0.000317154	0.000288568	0.00153988	0.000778149	0.00144146	0.00191053	0.00128759	0.0025121	0.00068915	0.000422102
2.9	0.000325393	0.000282987	0.00154262	0.000784519	0.00145213	0.00188612	0.00113199	0.00252228	0.000675555	0.00041087
2.90333	0.00032835	0.000263132	0.00154781	0.00078998	0.0014651	0.00187241	0.000990238	0.00252541	0.000663654	0.000404817
2.90667	0.000320807	0.000233666	0.00155434	0.000792019	0.00147672	0.00187409	0.000923029	0.00252179	0.000659409	0.000404305
2.91	0.000309905	0.000206903	0.00156039	0.000791448	0.00148691	0.00188638	0.000960491	0.00251378	0.000665693	0.000409615
2.91333	0.000308341	0.000196047	0.00156382	0.000791923	0.0014967	0.00190175	0.00110691	0.00250511	0.000679156	0.000421067
2.91667	0.000319228	0.00020525	0.00156358	0.000795992	0.00150605	0.00191771	0.00133647	0.00249844	0.000692949	0.000437874
2.92	0.000333065	0.0002275	0.00156057	0.000803304	0.00151247	0.00193507	0.00159227	0.0024941	0.000701643	0.000456364
2.92333	0.000338735	0.000252546	0.00155789	0.000813104	0.00151307	0.00195309	0.00180964	0.00249094	0.000702953	0.00047027
2.92667	0.000332979	0.000275279	0.00155904	0.000825247	0.00150825	0.00196681	0.00194166	0.00248699	0.000698352	0.00047568
2.93	0.000320879	0.000294985	0.00156425	0.000837672	0.00150026	0.00196835	0.00197492	0.00248135	0.000693038	0.000474442
2.93333	0.000310422	0.000309054	0.00157138	0.000845621	0.00148932	0.00195312	0.00193387	0.0024765	0.000691471	0.000469957
2.93667	0.000306145	0.000315202	0.00158007	0.000845522	0.00147387	0.00192456	0.00186971	0.00247626	0.000694616	0.000463969
2.94	0.000307257	0.000316214	0.00158958	0.000838789	0.00145395	0.00189211	0.00183838	0.00248153	0.000702581	0.000458587
2.94333	0.00031236	0.00031522	0.00159587	0.00083013	0.00143249	0.00186456	0.00186909	0.00248919	0.000715201	0.000456573
2.94667	0.000322745	0.000313372	0.00159583	0.000822544	0.0014138	0.00184574	0.00194814	0.00249474	0.000728533	0.000460293
2.95	0.000339058	0.000314032	0.00159088	0.000815919	0.00140222	0.00183784	0.00204086	0.00249566	0.000733868	0.000470232
2.95333	0.000360057	0.000321043	0.00158557	0.00080945	0.0014003	0.0018431	0.00212118	0.00249279	0.000724932	0.000482272
2.95667	0.000384617	0.000331908	0.00158451	0.000803552	0.00140666	0.00185802	0.0021745	0.00248849	0.000706721	0.00048941
2.96	0.00040782	0.000339421	0.00158893	0.000800039	0.00141672	0.00187329	0.00219256	0.00248482	0.000691649	0.000488265
2.96333	0.000418248	0.000339653	0.0015965	0.000800789	0.00142653	0.00188273	0.00218122	0.00248275	0.000687032	0.000481469
2.96667	0.000407662	0.000333682	0.00160466	0.000806058	0.00143526	0.00188788	0.00215861	0.0024821	0.000691131	0.000472604
2.97	0.000380863	0.000325435	0.00161193	0.000814505	0.00144325	0.00189516	0.00214198	0.002482	0.00069864	0.000462439
2.97333	0.000351215	0.000321674	0.00161719	0.000824108	0.00144915	0.00190946	0.00214796	0.00248089	0.000705558	0.000451543
2.97667	0.00033079	0.000328806	0.00161903	0.000831956	0.00145126	0.00192816	0.00218997	0.00247741	0.000710736	0.000442485
2.98	0.000324848	0.000345773	0.00161558	0.000834933	0.00145032	0.0019428	0.00225244	0.00247168	0.00071454	0.000438523
2.98333	0.000331852	0.000365999	0.00160654	0.00083231	0.00144822	0.00194744	0.00228307	0.0024644	0.000716479	0.000441863
2.98667	0.00034805	0.000387144	0.00159396	0.000826377	0.00144585	0.00194235	0.00223901	0.00245535	0.000716542	0.00045238
2.99	0.000368985	0.000409515	0.00157986	0.000820735	0.00144385	0.00193205	0.00212797	0.00244469	0.000717197	0.000466528
2.99333	0.000389827	0.000428265	0.00156494	0.000819005	0.00144354	0.00192349	0.00198812	0.00243458	0.000721683	0.000477512
2.99667	0.000409592	0.00043691	0.00154974	0.000823001	0.00144568	0.00192279	0.00185107	0.00242804	0.000730959	0.000478288
3	0.000430319	0.000434236	0.00153686	0.000831059	0.00144947	0.0019293	0.0017376	0.00242724	0.000741299	0.000467359
3.00333	0.000450888	0.000424095	0.00153154	0.000839296	0.0014527	0.00193651	0.00165419	0.00243267	0.000746199	0.000451752
3.00667	0.000464366	0.000413508	0.00153794	0.000843499	0.00145196	0.00194009	0.00158235	0.00244241	0.00074329	0.000441863
3.01	0.000462084	0.000410147	0.00155528	0.000840678	0.00144515	0.00193942	0.00150129	0.00245228	0.00073675	0.000442183
3.01333	0.000441544	0.000414818	0.00157911	0.000831994	0.00143413	0.00193433	0.00141726	0.0024582	0.000732861	0.00044806
3.01667	0.000409434	0.000416768	0.00160574	0.000822669	0.00142297	0.00192687	0.00135113	0.00245926	0.000736771	0.000451241
3.02	0.000377303	0.00040242	0.00163229	0.000816241	0.00141478	0.00192211	0.00132247	0.00245768	0.000750003	0.00044817
3.02333	0.000355486	0.000369398	0.0016537	0.000811135	0.00141078	0.00192462	0.00134538	0.00245598	0.0007679	0.000444329
3.02667	0.000346995	0.000330552	0.00166527	0.000804188	0.0014107	0.00193481	0.00141398	0.00245539	0.000782621	0.000448825
3.03	0.000346622	0.000304058	0.0016671	0.000793822	0.00141309	0.00194852	0.0015043	0.00245573	0.000789339	0.000461548
3.03333	0.000348524	0.000297641	0.00166225	0.000779907	0.00141613	0.00196084	0.00159223	0.00245641	0.00078892	0.000471431
3.03667	0.000353132	0.000303584	0.00165312	0.00076501	0.0014181	0.00196776	0.0016562	0.00245793	0.000784308	0.000468994
3.04	0.000363739	0.000309732	0.00164058	0.000754195	0.00141711	0.00196525	0.00168	0.00246062	0.000776175	0.00045435
3.04333	0.000378667	0.000312026	0.00162431	0.000751057	0.00141146	0.00195245	0.00166584	0.00246301	0.000764394	0.000433978
3.04667	0.000391722	0.000316641	0.00160576	0.000755576	0.00140157	0.00193553	0.00164092	0.00246313	0.000750098	0.000414128
3.05	0.000398396	0.000329122	0.00159034	0.000764627	0.00139131	0.0019235	0.00164316	0.00245976	0.000734428	0.000397393
3.05333	0.000398023	0.000345977	0.0015837	0.000773167	0.00138512	0.00192051	0.00169053	0.00245227	0.000718513	0.000384235
3.05667	0.000392942	0.00036182	0.00158656	0.000777539	0.00138379	0.00192399	0.001767	0.00244162	0.000705343	0.000376322
3.06	0.000387538	0.000376047	0.00159493	0.000777878	0.00138463	0.00192839	0.00184139	0.00243131	0.000699421	0.000377527
3.06333	0.000388471	0.000389438	0.00160293	0.000775988	0.00138484	0.00192855	0.00188587	0.0024254	0.000703582	0.000388126
3.06667	0.000402875	0.000401213	0.00160557	0.000772717	0.00138369	0.00192076	0.00187816	0.0024262	0.0007177	0.000399501
3.07	0.000429788	0.000409525	0.00160149	0.000768096	0.00138356	0.00190418	0.00182279	0.00243419	0.00073805	0.000401108
3.07333	0.000456852	0.000414103	0.00159378	0.000762345	0.0013881	0.0018833	0.0017655	0.00244777	0.0007558	0.000391472
3.07667	0.000470589	0.000418505	0.00158696	0.00075639	0.00139742	0.00186775	0.00174254	0.00246244	0.000760741	0.000379321
3.08	0.000466139	0.000426649	0.00158266	0.000752261	0.00140739	0.00186637	0.00173849	0.00247257	0.000749071	0.000375243
3.08333	0.000447515	0.000438164	0.00157939	0.000753154	0.00141436	0.00188087	0.00173224	0.00247531	0.000727076	0.000383091
3.08667	0.000422044	0.000451741	0.00157541	0.000760628	0.00141812	0.0019058	0.0017351	0.00247276	0.000706632	0.000398428
3.09	0.000395504	0.000469617	0.00157121	0.000771581	0.00142062	0.00193394	0.00175554	0.00247032	0.000695637	0.000413143
3.09333	0.000371505	0.000493437	0.00156944	0.000781886	0.00142315	0.00195951	0.00178101	0.00247242	0.000694479	0.000421216
3.09667	0.000352407	0.000517192	0.00157286	0.000791109	0.00142439	0.00197738	0.00180134	0.00247974	0.000701025	0.000419879
3.1	0.000340687	0.000528921	0.00158342	0.000800339	0.00142194	0.00198351	0.00182048	0.00248995	0.000714016	0.000407354
3.10333	0.000338534	0.000522114	0.00160161	0.000808841	0.00141483	0.00197859	0.00184992	0.00249935	0.000732405	0.000383448
3.10667	0.000344376	0.000502826	0.00162444	0.000814595	0.00140411	0.0019684	0.00188722	0.00250417	0.000754311	0.000352714
3.11	0.00035278	0.000483213	0.00164475	0.000816634	0.00139271	0.00196054	0.00190505	0.00250148	0.000775798	0.000324191
3.11333	0.000359038	0.00047102	0.00165496	0.00081709	0.00138389	0.00195978	0.00187831	0.00249078	0.000791519	0.000305943
3.11667	0.000360352	0.000464974	0.00165292	0.000819529	0.00137906	0.00196414	0.00180555	0.00247565	0.000798673	0.000299862
3.12	0.000353971	0.000457545	0.00164234	0.000824153	0.00137707	0.00196616	0.0017006	0.00246126	0.000798694	0.000301029
3.12333	0.000339596	0.000441266	0.00162773	0.000827105	0.00137496	0.00195887	0.00159188	0.00244992	0.00079305	0.000301975
3.12667	0.000322996	0.000414428	0.00161241	0.000824616	0.00137064	0.00194196	0.00151966	0.00244197	0.000781547	0.00030011
3.13	0.000313178	0.000382845	0.00159995	0.00081634	0.00136516	0.00192169	0.00150781	0.00243863	0.000768141	0.000299961
3.13333	0.000316881	0.000356638	0.0015935	0.000805793	0.00136162	0.00190355	0.00154755	0.0024406	0.000761868	0.000306262
3.13667	0.00033646	0.000344798	0.00159355	0.00079783	0.00136327	0.00188964	0.00161592	0.00244602	0.000766815	0.000317604
3.14	0.000369531	0.00035075	0.00159849	0.000794821	0.00137234	0.00188328	0.00168463	0.00245186	0.000777276	0.000328429
3.14333	0.000407489	0.000370856	0.00160764	0.000795003	0.00138853	0.0018882	0.00171835	0.00245669	0.000785634	0.000335252
3.14667	0.000436197	0.000398158	0.00162102	0.000793867	0.0014086	0.00190228	0.0017045	0.0024608	0.000786845	0.00033971
3.15	0.000443632	0.000427903	0.00163628	0.000787854	0.00142758	0.00191795	0.00166858	0.00246426	0.000776311	0.000345213
3.15333	0.000430097	0.000458455	0.00164836	0.000777922	0.00144057	0.00192697	0.00163436	0.00246566	0.000753148	0.000351597
3.15667	0.000409722	0.000487856	0.0016519	0.000768827	0.00144539	0.00192259	0.00160141	0.00246295	0.000723952	0.000355768
3.16	0.000399179	0.000509447	0.00164422	0.000765352	0.0014442	0.00190252	0.00156815	0.00245538	0.000698242	0.000356368
3.16333	0.000405035	0.000514118	0.00162762	0.000769401	0.00144074	0.00187257	0.00154362	0.00244482	0.000682405	0.000352631
3.16667	0.000420322	0.000499278	0.00160856	0.000779196	0.00143621	0.0018434	0.00153941	0.00243477	0.000679428	0.000343061
3.17	0.000430585	0.000469701	0.00159403	0.000791246	0.00143018	0.00182244	0.00156676	0.00242749	0.000690061	0.000332303
3.17333	0.000424635	0.000430252	0.00158902	0.000803361	0.00142371	0.00181236	0.00162483	0.00242278	0.000710426	0.000331004
3.17667	0.000401841	0.000387711	0.00159558	0.000815402	0.00141948	0.00181492	0.00168888	0.00241943	0.000730896	0.00034223
3.18	0.000370579	0.000356945	0.00161194	0.000827383	0.00142032	0.00182951	0.00172344	0.00241744	0.00074166	0.000355856
3.18333	0.000342201	0.000352608	0.00163229	0.000837633	0.00142768	0.00184956	0.00171268	0.00241786	0.000739454	0.000358828
3.18667	0.000325386	0.000374905	0.00164822	0.000843142	0.00143934	0.00186558	0.00167738	0.00241989	0.000726835	0.000346396
3.19	0.000321367	0.000408289	0.00165266	0.000841473	0.00144959	0.00187247	0.00164354	0.00241971	0.000706957	0.000324626
3.19333	0.000325845	0.000435127	0.00164395	0.000832808	0.00145355	0.0018725	0.00160214	0.0024148	0.000683348	0.000304787
3.19667	0.000336646	0.000449484	0.00162558	0.000821287	0.0014497	0.00187019	0.00153069	0.0024079	0.000663324	0.000295823
3.2	0.000353634	0.000453524	0.00160235	0.000813443	0.00143955	0.00186755	0.00143752	0.00240372	0.000654651	0.000301232
3.20333	0.000371325	0.000445519	0.00157768	0.000813905	0.00142745	0.00186655	0.00135549	0.00240351	0.000657433	0.000318485
3.20667	0.000378129	0.000421848	0.00155383	0.000822331	0.00141889	0.00187099	0.00130993	0.00240559	0.000663691	0.000338741
3.21	0.000366639	0.000388853	0.00153285	0.000834368	0.00141667	0.00188164	0.00131027	0.00240838	0.00066411	0.000351657
3.21333	0.000341362	0.000363538	0.00151737	0.000845893	0.00141897	0.00189347	0.00135395	0.00241077	0.000654273	0.000353941
3.21667	0.000313307	0.000357362	0.00151074	0.000854956	0.00142174	0.00190132	0.00143103	0.00241128	0.000637959	0.000351079
3.22	0.000292114	0.000365897	0.0015144	0.000859903	0.00142184	0.00190476	0.00152973	0.00240855	0.000624633	0.000351167
3.22333	0.000283559	0.000377115	0.00152465	0.000859909	0.00141828	0.00190563	0.00163367	0.00240328	0.000623029	0.000358938
3.22667	0.000289028	0.000381108	0.00153452	0.000857078	0.0014134	0.00190292	0.00172665	0.00239974	0.000637205	0.00037559
3.23	0.000306037	0.000375768	0.00153882	0.000855097	0.00141245	0.00189407	0.00180335	0.00240212	0.000664844	0.000402098
3.23333	0.000327697	0.000370521	0.00153679	0.000856453	0.00141871	0.00188201	0.00185262	0.00240943	0.000696769	0.000437296
3.23667	0.000343048	0.000380124	0.00153177	0.000860496	0.00142994	0.00187444	0.00184625	0.00241628	0.000721568	0.000472824
3.24	0.000344821	0.000412348	0.00152837	0.000863196	0.0014412	0.00187551	0.00177657	0.00241844	0.000733537	0.000498116
3.24333	0.000337048	0.000461111	0.00152966	0.000860771	0.00144937	0.00188207	0.00168428	0.00241583	0.000734842	0.000510212
3.24667	0.000330776	0.00051097	0.00153617	0.000853143	0.00145424	0.00188761	0.00162221	0.00241096	0.000730446	0.000512039
3.25	0.000332261	0.000547967	0.00154552	0.000842187	0.00145626	0.00188847	0.00161075	0.00240592	0.000722831	0.000505374
3.25333	0.000338161	0.00056473	0.00155388	0.000828745	0.00145504	0.00188595	0.00164806	0.00240144	0.000712203	0.000492838
3.25667	0.000342309	0.000560829	0.00155878	0.000813516	0.00145069	0.00188217	0.00172873	0.0023991	0.000699804	0.000480644
3.26	0.000343005	0.000542368	0.00156062	0.000798762	0.00144432	0.00187607	0.001828	0.00240268	0.000687148	0.000473517
3.26333	0.000342438	0.000518882	0.00156189	0.000786922	0.001437	0.00186571	0.00191284	0.0024145	0.000673637	0.00047131
3.26667	0.000342302	0.000499213	0.00156481	0.000778934	0.00143018	0.00185252	0.00198665	0.00243139	0.000659241	0.000472284
3.27	0.000342201	0.00048689	0.00156964	0.000774744	0.00142688	0.00183973	0.00207843	0.00244608	0.000646853	0.000476725
3.27333	0.000340838	0.000478932	0.00157474	0.00077445	0.00142987	0.00182929	0.00219295	0.00245221	0.000639935	0.000485943
3.27667	0.000338477	0.000471846	0.00157779	0.000777539	0.00143803	0.00182116	0.00231266	0.00244804	0.000640852	0.000497703
3.28	0.000338864	0.000466831	0.00157784	0.000781854	0.00144656	0.00181381	0.00242258	0.00243634	0.000649688	0.000505864
3.28333	0.000346486	0.000468772	0.00157619	0.000785639	0.00145156	0.00180745	0.00250256	0.00242249	0.000661898	0.000505727
3.28667	0.000361938	0.000480297	0.00157455	0.000789699	0.00145229	0.00180586	0.00252969	0.00241217	0.000670996	0.00049603
3.29	0.000382205	0.000494347	0.00157267	0.000794613	0.00144914	0.0018111	0.00250303	0.00240854	0.000674937	0.000476929
3.29333	0.000402394	0.000498647	0.0015676	0.000797179	0.00144239	0.00182068	0.002446	0.00241072	0.000676294	0.00045014
3.29667	0.000417365	0.00048858	0.00155643	0.0007932	0.00143244	0.00183194	0.00238369	0.00241473	0.000678275	0.000420869
3.3	0.000426358	0.000469357	0.00154203	0.000783089	0.00141996	0.00184463	0.00232416	0.00241699	0.000682389	0.000395462
3.30333	0.000433011	0.000450497	0.00153266	0.000771402	0.0014073	0.00185951	0.00226355	0.00241765	0.000686383	0.000377048
3.30667	0.000437675	0.000440541	0.00153435	0.000761905	0.00139847	0.00187705	0.00220591	0.00241914	0.000684344	0.000366499
3.31	0.000437668	0.000441637	0.0015458	0.000755366	0.00139599	0.00189493	0.00216733	0.00242177	0.000672904	0.000365112
3.31333	0.000434625	0.000451695	0.00155979	0.000751064	0.00139956	0.00190803	0.00216563	0.00242271	0.000658586	0.000372327
3.31667	0.00043347	0.000469664	0.00156864	0.000748651	0.00140732	0.00191314	0.00221548	0.00241944	0.000654011	0.000384802
3.32	0.00043591	0.000488274	0.00156921	0.000748737	0.00141626	0.00191087	0.00232351	0.00241332	0.000662512	0.000400458
3.32333	0.000438795	0.000491561	0.00156397	0.000751804	0.0014228	0.00190378	0.00246487	0.00240896	0.000671981	0.000418679
3.32667	0.000437073	0.000472366	0.00155793	0.000756856	0.00142448	0.00189487	0.00257151	0.00240985	0.000668481	0.000437659
3.33	0.000427427	0.000440922	0.00155464	0.000762945	0.00142107	0.00188609	0.00257375	0.00241438	0.000651056	0.000456419
3.33333	0.000409872	0.000412143	0.00155623	0.000771789	0.00141387	0.00187851	0.00246483	0.00241666	0.0006298	0.00047601
3.33667	0.000387021	0.000394258	0.00156425	0.000785936	0.00140457	0.00187388	0.00230452	0.00241217	0.000614136	0.000496195
3.34	0.000362426	0.000387692	0.00157783	0.000803971	0.00139552	0.00187378	0.00216081	0.00240162	0.000608937	0.000513227
3.34333	0.000340307	0.000388444	0.00159362	0.000819803	0.00138992	0.00187741	0.00207419	0.00238814	0.000617663	0.000521344
3.34667	0.000325551	0.000393106	0.00160859	0.000827628	0.00138972	0.00188224	0.00205085	0.0023731	0.000640978	0.000516837
3.35	0.000320269	0.000401743	0.00162099	0.000826409	0.0013948	0.00188641	0.00205633	0.00235654	0.000673931	0.000501561
3.35333	0.000320943	0.000416991	0.00162946	0.000819714	0.00140428	0.00188895	0.00203314	0.00233975	0.000709121	0.000482762
3.35667	0.000320398	0.000440179	0.0016341	0.000812587	0.00141607	0.00189106	0.00194683	0.00232578	0.000740418	0.00046835
3.36	0.000314132	0.000467277	0.00163775	0.00080789	0.00142655	0.00189545	0.00182109	0.002318	0.000762141	0.000461658
3.36333	0.00030537	0.000491376	0.00164348	0.000804724	0.00143369	0.00189964	0.00172387	0.00231846	0.000769457	0.000461851
3.36667	0.000300848	0.000508528	0.00165139	0.000801529	0.00143905	0.00189681	0.0017209	0.00232664	0.000761559	0.000466974
3.37	0.000303382	0.000517879	0.00165951	0.000799467	0.00144445	0.0018862	0.00183228	0.00233964	0.000742253	0.000474287
3.37333	0.000312137	0.000519254	0.00166612	0.000801031	0.00144883	0.00187432	0.0020091	0.00235301	0.000717826	0.000481452
3.37667	0.000325343	0.000512605	0.0016683	0.000806482	0.0014502	0.00186657	0.00216872	0.00236202	0.000695444	0.000487957
3.38	0.000340637	0.000497338	0.00166184	0.00081223	0.0014481	0.00186358	0.00226637	0.00236467	0.000682332	0.000493191
3.38333	0.000356735	0.000473982	0.0016464	0.000813541	0.00144329	0.00186323	0.00231058	0.00236271	0.000683432	0.000495804
3.38667	0.000373205	0.000448704	0.00162689	0.000809667	0.00143704	0.00186315	0.00232181	0.00235894	0.00069766	0.000495238
3.39	0.000387236	0.000429834	0.00160862	0.000804561	0.00143093	0.00186157	0.00230653	0.00235518	0.000716815	0.000491644
3.39333	0.000395554	0.000419619	0.00159401	0.000802053	0.00142576	0.00185638	0.00226467	0.0023528	0.000729109	0.000485079
3.39667	0.000397621	0.000417576	0.00158351	0.000801963	0.00142048	0.00184556	0.0022166	0.00235344	0.000726526	0.000476192
3.4	0.000393193	0.000427875	0.00157793	0.00080188	0.00141389	0.00183	0.0022083	0.00235825	0.000710505	0.000466418
3.40333	0.000381588	0.000453431	0.00157887	0.000800754	0.00140681	0.00181473	0.00225691	0.00236633	0.000689537	0.000455951
3.40667	0.000366387	0.000486658	0.00158721	0.000798746	0.00140165	0.0018066	0.00232308	0.00237523	0.000671877	0.000443052
3.41	0.000356024	0.00051292	0.00160219	0.000795398	0.00140065	0.0018105	0.00235966	0.00238267	0.000661694	0.000427055
3.41333	0.000356089	0.000523377	0.00162048	0.000789625	0.00140521	0.00182587	0.0023423	0.00238718	0.000659729	0.000410408
3.41667	0.000364837	0.000520823	0.00163576	0.00078076	0.00141513	0.00184463	0.00225938	0.00238833	0.000664555	0.000396755
3.42	0.000378	0.000513022	0.00164125	0.000769462	0.00142799	0.00185442	0.00212022	0.0023864	0.000674287	0.000389634
3.42333	0.000391428	0.00050446	0.00163469	0.00075774	0.00144025	0.00184746	0.00197106	0.00238194	0.000688903	0.000393414
3.42667	0.000398138	0.000494877	0.00162079	0.000748383	0.0014489	0.00182533	0.00187225	0.00237648	0.000708928	0.000409445
3.43	0.000391413	0.000484244	0.00160818	0.000744828	0.0014533	0.00179434	0.00184691	0.00237268	0.000730639	0.000430142
3.43333	0.000373593	0.000476109	0.0016029	0.000749829	0.0014555	0.00176025	0.00186701	0.00237194	0.000746801	0.000443058
3.43667	0.000355206	0.000472032	0.00160463	0.000762483	0.00145803	0.00172826	0.00189691	0.00237278	0.000753981	0.000441379
3.44	0.000344448	0.000466488	0.00160899	0.000778206	0.00146197	0.00170311	0.0019302	0.00237279	0.000754463	0.000426191
3.44333	0.00034284	0.000453329	0.00161192	0.000791993	0.00146705	0.00168625	0.00197843	0.00237079	0.000750239	0.000400915
3.44667	0.000347964	0.000435155	0.00161148	0.000801054	0.00147134	0.00167661	0.0020343	0.00236665	0.000741047	0.000371105
3.45	0.000356519	0.000420993	0.00160804	0.000805962	0.00147222	0.00167488	0.00206134	0.00236037	0.000727982	0.000347827
3.45333	0.000367765	0.000415932	0.00160346	0.000808898	0.00146879	0.00168265	0.00202685	0.00235173	0.000713193	0.000341664
3.45667	0.000381409	0.000417511	0.0015995	0.000810637	0.0014622	0.00169783	0.00192106	0.00234092	0.000698106	0.000353671
3.46	0.000392109	0.000423027	0.00159561	0.000810139	0.0014541	0.00171442	0.00175254	0.00232937	0.000685534	0.000376647
3.46333	0.000393473	0.000435833	0.00158844	0.000805876	0.00144557	0.00172806	0.00155673	0.00231969	0.000679329	0.000400744
3.46667	0.000387078	0.000459087	0.00157555	0.000798287	0.0014377	0.00174003	0.00139643	0.00231366	0.000680618	0.000417375
3.47	0.000382543	0.000488218	0.00155871	0.000791272	0.00143228	0.00175361	0.00133072	0.00231077	0.000686859	0.000421651
3.47333	0.000387193	0.000516003	0.00154305	0.000788693	0.00143065	0.00176923	0.00136602	0.0023103	0.000692373	0.000412807
3.47667	0.00039676	0.000538737	0.0015331	0.000789903	0.00143252	0.00178376	0.00144701	0.00231346	0.000689228	0.000394862
3.48	0.000400808	0.00055405	0.00152863	0.000791014	0.00143661	0.00179208	0.00152795	0.00232128	0.000672516	0.000375717
3.48333	0.000393889	0.00055965	0.00152579	0.000790468	0.00144195	0.00179007	0.00161526	0.00233184	0.000645689	0.000362856
3.48667	0.000376815	0.000556771	0.0015224	0.000790972	0.00144846	0.00177868	0.00171978	0.00234149	0.000617683	0.000359438
3.49	0.000356842	0.000550466	0.00151945	0.000794674	0.00145543	0.00176524	0.00182951	0.00234838	0.000595673	0.000363291
3.49333	0.000348029	0.000545562	0.00151773	0.000799308	0.00145978	0.00175921	0.00192804	0.00235253	0.000582896	0.000369581
3.49667	0.000358672	0.000546027	0.00151616	0.000800655	0.00145753	0.00176625	0.00199329	0.00235315	0.000579768	0.000375007
3.5	0.000380533	0.000556353	0.00151348	0.00079589	0.00144784	0.00178528	0.002002	0.00234852	0.000583122	0.000378105
3.50333	0.000399581	0.000578186	0.00150974	0.00078525	0.00143458	0.00180938	0.00196254	0.00233869	0.000587587	0.00037772
3.50667	0.000412377	0.000602906	0.00150814	0.000772743	0.00142322	0.00183083	0.00191612	0.00232594	0.000589893	0.000375397
3.51	0.000424606	0.000611701	0.00151332	0.000763169	0.00141647	0.0018464	0.00189598	0.00231307	0.000589976	0.000375909
3.51333	0.000440001	0.00059062	0.00152424	0.000756668	0.00141358	0.0018573	0.00190705	0.00230293	0.000590076	0.000381104
3.51667	0.000457254	0.000545135	0.00153335	0.000748546	0.00141308	0.00186499	0.00194232	0.00229832	0.00059354	0.000386915
3.52	0.000473675	0.000497022	0.00153494	0.000735745	0.00141455	0.00186951	0.00200127	0.00230072	0.000601579	0.000387944
3.52333	0.000487584	0.000466869	0.0015297	0.000720995	0.00141853	0.0018717	0.00208646	0.00231074	0.000612207	0.000381808
3.52667	0.000497825	0.00045774	0.00152134	0.000709936	0.00142566	0.00187235	0.00218145	0.00232815	0.00062284	0.00036875
3.53	0.000502806	0.000456087	0.00151212	0.000706458	0.00143555	0.00186961	0.0022475	0.00234942	0.000631891	0.000351233
3.53333	0.000501026	0.000446866	0.0015029	0.000711382	0.00144651	0.00186031	0.00225043	0.00236767	0.000638609	0.000336342
3.53667	0.000491373	0.000426482	0.00149581	0.000723666	0.00145624	0.00184349	0.00218747	0.00237741	0.000643321	0.000334152
3.54	0.000474529	0.000404788	0.00149404	0.000740982	0.00146316	0.00182162	0.00209036	0.00237863	0.00064723	0.000350523
3.54333	0.000456357	0.000395651	0.00149915	0.000760762	0.00146731	0.00179841	0.00201007	0.00237632	0.000649279	0.000383437
3.54667	0.000445627	0.000404696	0.00151026	0.000780702	0.00147023	0.00177572	0.00199251	0.00237599	0.000643457	0.000425354
3.55	0.000444838	0.000427197	0.00152489	0.000797048	0.00147368	0.00175387	0.00204973	0.00237964	0.000625235	0.0004654
3.55333	0.000448046	0.000456338	0.00153914	0.000805889	0.00147717	0.00173424	0.00215448	0.00238673	0.000599315	0.000492855
3.55667	0.000450264	0.00048924	0.00154781	0.000807312	0.00147789	0.00172027	0.00225977	0.00239676	0.000574789	0.000503432
3.56	0.000452316	0.000523572	0.00154642	0.000804848	0.00147411	0.0017165	0.00231297	0.00240795	0.000557652	0.000499893
3.56333	0.000453766	0.000553363	0.00153447	0.000801992	0.0014666	0.00172595	0.00227501	0.00241599	0.000550829	0.000487286
3.56667	0.000447214	0.000570952	0.00151583	0.000801277	0.00145711	0.0017451	0.00215425	0.00241744	0.000554843	0.000470452
3.57	0.000426393	0.000571499	0.00149546	0.000804054	0.00144791	0.00176383	0.00201045	0.00241287	0.000567557	0.000453557
3.57333	0.000398913	0.000557765	0.00147795	0.00080946	0.0014423	0.00177462	0.00190655	0.00240487	0.000585213	0.000438969
3.57667	0.000381387	0.00053857	0.00146703	0.000815051	0.00144306	0.00177763	0.00186616	0.00239464	0.000603817	0.000427368
3.58	0.000379887	0.00051982	0.00146265	0.000819139	0.00144973	0.00177568	0.00187488	0.00238281	0.000619649	0.000418745
3.58333	0.000385392	0.000503002	0.00146056	0.0008213	0.00145869	0.00177088	0.0019032	0.00237195	0.00062905	0.000412664
3.58667	0.000388062	0.000491747	0.00145728	0.000820968	0.00146601	0.00176708	0.00193086	0.00236551	0.000629768	0.000407904
3.59	0.000387071	0.00048937	0.00145359	0.000817837	0.00146877	0.00176901	0.00195366	0.0023652	0.000623825	0.000401889
3.59333	0.000388571	0.000490308	0.00145245	0.000813561	0.00146504	0.00177713	0.00196936	0.00237022	0.000616992	0.00039183
3.59667	0.00039877	0.000485414	0.0014551	0.000811355	0.00145504	0.00178882	0.00197724	0.00237736	0.00061423	0.000378518
3.6	0.00041776	0.000473861	0.00145941	0.000814183	0.00144235	0.00180329	0.00198599	0.00238227	0.000617731	0.00036678
3.60333	0.000437374	0.000461993	0.00146224	0.000823901	0.00143144	0.00181824	0.00199822	0.00238313	0.000628133	0.000360368
3.60667	0.000445412	0.000453394	0.00146206	0.000839567	0.00142409	0.00182689	0.00200004	0.00238202	0.000643583	0.000360005
3.61	0.00043619	0.000444971	0.00145861	0.000855527	0.00142023	0.00182399	0.00197037	0.00238126	0.0006592	0.000365244
3.61333	0.000416453	0.000433149	0.00145265	0.0008643	0.00142046	0.00181066	0.0018939	0.00238121	0.000672049	0.000374665
3.61667	0.000398325	0.000420353	0.00144618	0.000863289	0.00142475	0.00179208	0.0017888	0.00238121	0.00068491	0.000386657
3.62	0.000391148	0.000412088	0.00144143	0.000857343	0.00143118	0.00177453	0.00171145	0.00238019	0.000700066	0.000399836
3.62333	0.000399272	0.000410936	0.00143905	0.000853019	0.00143769	0.0017634	0.00170913	0.00237747	0.000713445	0.000410832
3.62667	0.000419389	0.00041726	0.00143909	0.000851315	0.00144289	0.00175976	0.0017812	0.00237436	0.000719812	0.000415641
3.63	0.000442699	0.000431311	0.00144385	0.000848194	0.00144665	0.00176084	0.00188313	0.00237353	0.000718219	0.000414783
3.63333	0.000465041	0.000448769	0.00145654	0.000840691	0.00145083	0.00176465	0.00196798	0.00237608	0.000709845	0.000412604
3.63667	0.000490239	0.000459133	0.00147556	0.000829431	0.00145718	0.00177082	0.00202508	0.00237982	0.000696376	0.000412576
3.64	0.000520095	0.000453385	0.00149319	0.000816746	0.00146483	0.0017796	0.00206404	0.00238091	0.000681	0.00041699
3.64333	0.000547087	0.000430661	0.00150134	0.000805135	0.00147271	0.00179137	0.00208156	0.00237679	0.000666751	0.000428062
3.64667	0.000561836	0.00039969	0.00149865	0.000796158	0.00148188	0.00180508	0.0020549	0.00236766	0.000653503	0.000446139
3.65	0.000563027	0.000374552	0.00149157	0.000789265	0.00149245	0.00181856	0.00196879	0.0023556	0.000638347	0.000466902
3.65333	0.000556073	0.000364216	0.00148848	0.000783294	0.00150169	0.00182991	0.0018503	0.00234389	0.000621389	0.000481623
3.65667	0.000545594	0.000367448	0.00149209	0.000778848	0.00150702	0.00183755	0.00175095	0.00233526	0.000609477	0.000481618
3.66	0.000532052	0.000375722	0.00149734	0.000777989	0.0015083	0.00184096	0.00169952	0.00232926	0.000609854	0.000462737
3.66333	0.00051393	0.000379854	0.00149763	0.000781877	0.00150635	0.00184069	0.00169474	0.00232397	0.000622542	0.000428766
3.66667	0.000490304	0.000377802	0.00149039	0.000788786	0.00150108	0.00183859	0.00172649	0.00231941	0.000641785	0.000391439
3.67	0.000464015	0.000374403	0.00147631	0.000795271	0.00149241	0.00183829	0.00178606	0.00231735	0.000661332	0.000361343
3.67333	0.000441874	0.000375685	0.00145775	0.000799614	0.001482	0.00184186	0.00185721	0.00231993	0.000676908	0.000339286
3.67667	0.000429372	0.000387246	0.00143938	0.000803393	0.00147316	0.00184614	0.00191084	0.00232856	0.000686314	0.000320543
3.68	0.000428123	0.000412543	0.00142699	0.000809865	0.00146787	0.00184759	0.00191983	0.00234155	0.000688804	0.000304177
3.68333	0.000436276	0.000447543	0.00142503	0.00082016	0.00146396	0.00184825	0.00188012	0.0023542	0.000684318	0.000294744
3.68667	0.000449403	0.000478161	0.00143456	0.000830749	0.00145853	0.00185105	0.00182025	0.00236244	0.000675456	0.000296577
3.69	0.000463929	0.000488042	0.00145107	0.00083644	0.00145337	0.00185387	0.00178155	0.00236395	0.000668213	0.00031061
3.69333	0.000476711	0.000473759	0.00146601	0.000835833	0.00145329	0.00185236	0.00178637	0.0023579	0.000667249	0.000335032
3.69667	0.000483923	0.000446206	0.00147353	0.000832058	0.00145959	0.0018455	0.00183143	0.00234723	0.000672815	0.000364072
3.7	0.000484806	0.000415394	0.00147512	0.000827759	0.00146817	0.00183589	0.00188707	0.00233778	0.000682211	0.000388528
3.70333	0.000480651	0.000385779	0.00147538	0.000821826	0.00147392	0.00182659	0.00190675	0.00233344	0.000690669	0.000400689
3.70667	0.000472211	0.000362544	0.0014745	0.000813554	0.0014746	0.00181953	0.0018716	0.00233425	0.000693101	0.000398499
3.71	0.000463677	0.000352051	0.0014698	0.000806023	0.00147043	0.00181609	0.00180396	0.0023384	0.000688563	0.0003862
3.71333	0.000462429	0.000359749	0.00146314	0.000802174	0.00146315	0.00181747	0.001742	0.00234413	0.000681849	0.000371908
3.71667	0.000472046	0.00038563	0.00146082	0.000802046	0.00145586	0.00182245	0.00172622	0.00234977	0.000679454	0.000363263
3.72	0.000490397	0.000420678	0.00146635	0.000804896	0.0014514	0.00182496	0.00177522	0.00235426	0.000684066	0.000363489
3.72333	0.000511806	0.0004537	0.00147556	0.000809635	0.0014496	0.00181753	0.00186095	0.00235738	0.000692142	0.000370279
3.72667	0.000527501	0.000477762	0.00148022	0.000813474	0.00144774	0.00179847	0.00193399	0.0023596	0.000697692	0.000379227
3.73	0.000529052	0.000489555	0.0014756	0.000813465	0.0014443	0.00177413	0.00196601	0.00236164	0.000698467	0.000389436
3.73333	0.000515667	0.000488423	0.00146361	0.000809549	0.00144096	0.00175508	0.00195482	0.00236366	0.00069581	0.00040409
3.73667	0.000495234	0.000473267	0.0014507	0.000804653	0.00144012	0.00174853	0.00190555	0.00236402	0.000691786	0.000424408
3.74	0.000477601	0.00044551	0.00144274	0.000802356	0.00144189	0.00175198	0.0018155	0.00235973	0.000689029	0.000446629
3.74333	0.000469541	0.00041909	0.00144067	0.000805078	0.00144521	0.00175518	0.00168097	0.00235068	0.00068906	0.000466248
3.74667	0.000472577	0.000414595	0.00144274	0.000812922	0.00145017	0.00174997	0.00152409	0.00234173	0.000688767	0.000481381
3.75	0.000481318	0.000439585	0.00144812	0.000823508	0.00145679	0.00173663	0.0014019	0.00233769	0.000681524	0.000493779
3.75333	0.00048706	0.00048091	0.00145495	0.00083335	0.00146311	0.00171984	0.00137154	0.00233919	0.000663858	0.000509909
3.75667	0.00048449	0.000512902	0.00146026	0.000839436	0.0014663	0.00170358	0.00144604	0.00234439	0.000640312	0.000534821
3.76	0.000473861	0.000512335	0.00146447	0.000841067	0.00146484	0.00169212	0.00158563	0.00235038	0.000620959	0.000563002
3.76333	0.000460405	0.00047192	0.00147122	0.000840601	0.0014598	0.00168884	0.00172861	0.00235371	0.000614859	0.000581801
3.76667	0.000452984	0.000404129	0.00148184	0.000841208	0.00145409	0.00169191	0.0018437	0.0023525	0.000624145	0.000582087
3.77	0.000457871	0.000333078	0.00149312	0.00084452	0.00144999	0.00169782	0.00195003	0.0023464	0.000642906	0.00056287
3.77333	0.000472878	0.000279337	0.00150037	0.000851063	0.00144766	0.00170674	0.00207191	0.0023352	0.000664005	0.000530628
3.77667	0.000489249	0.000249128	0.00150144	0.000860487	0.00144613	0.00171924	0.00219923	0.0023199	0.00068469	0.000497439
3.78	0.000498471	0.000239768	0.00149791	0.000870635	0.00144553	0.00173303	0.00229854	0.00230336	0.000703488	0.000476852
3.78333	0.000498126	0.000251534	0.00149223	0.000878847	0.00144665	0.0017441	0.00233736	0.00228852	0.000717774	0.000476329
3.78667	0.000493067	0.000284733	0.00148452	0.000883637	0.00144811	0.00174959	0.00229932	0.00227814	0.000725745	0.000491765
3.79	0.000489758	0.000330032	0.00147527	0.000883439	0.00144726	0.00175108	0.00218299	0.00227485	0.000727348	0.000511345
3.79333	0.000490239	0.000372899	0.00146871	0.000876884	0.00144351	0.00175282	0.0019978	0.00227927	0.000725221	0.000525774
3.79667	0.000491165	0.000404816	0.00146901	0.000866094	0.00143751	0.00175513	0.00177576	0.00228857	0.000723402	0.00053213
3.8	0.000486249	0.000426231	0.00147521	0.000856057	0.00142947	0.00175332	0.00157043	0.00229795	0.000721903	0.000530501
3.80333	0.000471414	0.000441925	0.00148234	0.000850657	0.00142058	0.00174328	0.00143196	0.0023032	0.000715877	0.000523111
3.80667	0.000450723	0.00045487	0.00148561	0.000851618	0.00141394	0.00172519	0.00138771	0.00230228	0.000701795	0.000513453
3.81	0.000434037	0.000464064	0.00148352	0.000858361	0.0014122	0.00170411	0.00143111	0.00229581	0.000682012	0.000503091
3.81333	0.000428468	0.000467231	0.00147819	0.000866704	0.00141523	0.00168816	0.00151842	0.0022868	0.000662978	0.000491771
3.81667	0.000436793	0.000462095	0.00147362	0.000870955	0.00142072	0.00168476	0.00158216	0.00227991	0.000648881	0.00048066
3.82	0.000457857	0.000443829	0.00147347	0.000868427	0.00142547	0.00169503	0.00157186	0.00227902	0.000638007	0.00047399
3.82333	0.0004836	0.000407389	0.00147885	0.000860334	0.00142775	0.00171171	0.00150808	0.00228374	0.000626671	0.000475206
3.82667	0.000502978	0.0003557	0.0014883	0.000849279	0.00142948	0.00172535	0.00147648	0.00229099	0.000613784	0.000481397
3.83	0.000509653	0.000302554	0.00150018	0.000837509	0.00143395	0.00173123	0.00153818	0.0022984	0.000599876	0.000486521
3.83333	0.000505447	0.000265863	0.00151253	0.000826875	0.00144177	0.00173092	0.00166584	0.00230364	0.000584987	0.000488617
3.83667	0.000500631	0.000256298	0.00152121	0.000818852	0.00145085	0.00172995	0.00178984	0.00230372	0.000570492	0.000489603
3.84	0.000507464	0.000270747	0.00152273	0.000814483	0.00145839	0.00173253	0.00187939	0.00229725	0.000561368	0.000491848
3.84333	0.000529152	0.000298078	0.00151753	0.000814544	0.0014616	0.0017372	0.00194884	0.00228555	0.00056271	0.000496195
3.84667	0.000557221	0.000328593	0.0015077	0.000818696	0.00145874	0.00173862	0.00201188	0.00227175	0.000573254	0.000500796
3.85	0.000582168	0.00035492	0.00149424	0.000824357	0.00145088	0.00173533	0.00205536	0.00225945	0.000586413	0.000503404
3.85333	0.000601022	0.000368144	0.00147936	0.000827533	0.00144167	0.00173238	0.00204506	0.00225169	0.000598126	0.000503476
3.85667	0.00061216	0.000361792	0.00146785	0.000825283	0.00143406	0.00173327	0.00195544	0.0022501	0.000610331	0.000500323
3.86	0.000611593	0.000340006	0.00146212	0.00081748	0.00142882	0.00173503	0.00180261	0.00225363	0.000626807	0.000492827
3.86333	0.000596679	0.000316465	0.00146033	0.000806294	0.00142632	0.00173413	0.00164566	0.00225838	0.000647141	0.000481997
3.86667	0.000568568	0.000303779	0.00146222	0.000793822	0.0014273	0.00173118	0.00155426	0.0022603	0.000665431	0.000469621
3.87	0.000531434	0.000304012	0.00146937	0.000781085	0.00143176	0.00172861	0.00156885	0.00225767	0.000675079	0.000455087
3.87333	0.000492299	0.000310169	0.00147976	0.000770381	0.00143895	0.00172683	0.00167055	0.00225199	0.000673905	0.000438248
3.87667	0.000458854	0.000315425	0.00148862	0.000765971	0.00144836	0.00172456	0.00179127	0.00224752	0.000665216	0.00042378
3.88	0.000434144	0.000318025	0.00149207	0.000769845	0.00145899	0.00172256	0.0018618	0.00224899	0.000655678	0.000417325
3.88333	0.000415427	0.000319734	0.00148832	0.000779231	0.00146872	0.00172367	0.00184814	0.00225866	0.000651087	0.000418393
3.88667	0.000400255	0.000323309	0.00147918	0.000789887	0.0014755	0.00172814	0.00174922	0.0022753	0.000652366	0.000420979
3.89	0.00039104	0.000330942	0.00147047	0.000799416	0.00147873	0.00173215	0.00158987	0.00229434	0.00065584	0.000419956
3.89333	0.000390846	0.000343284	0.00146816	0.000807542	0.00147854	0.00173335	0.00142228	0.00230885	0.000656862	0.00041453
3.89667	0.00039727	0.000358663	0.00147358	0.000815325	0.00147422	0.00173525	0.00130638	0.00231299	0.000652371	0.000406677
3.9	0.000405035	0.000371979	0.00148405	0.000823448	0.00146624	0.00174252	0.00127636	0.0023049	0.000642341	0.000398053
3.90333	0.000413583	0.000376316	0.00149633	0.000830325	0.00145907	0.00175444	0.00132814	0.0022857	0.000630785	0.000389083
3.90667	0.000427384	0.00036833	0.00150663	0.000833379	0.00145762	0.00176703	0.00143103	0.00225801	0.000622976	0.00038018
3.91	0.000448879	0.000351048	0.00151101	0.000832591	0.00146203	0.00177841	0.00155399	0.00222703	0.000621179	0.00037373
3.91333	0.000474392	0.000331871	0.00150922	0.000831292	0.00146832	0.00178651	0.00168232	0.00220085	0.000624087	0.000374335
3.91667	0.000497617	0.000318675	0.00150447	0.000833232	0.00147181	0.00178516	0.00180477	0.00218654	0.000629045	0.000384637
3.92	0.00051482	0.000316186	0.00149752	0.000839586	0.00146917	0.00176955	0.00191304	0.0021856	0.000633259	0.000400882
3.92333	0.000525528	0.000326661	0.00148521	0.000848366	0.0014598	0.00174378	0.0020147	0.00219409	0.000633819	0.000415779
3.92667	0.000529798	0.000351196	0.00146652	0.000856188	0.0014464	0.00171836	0.00210733	0.00220731	0.000629328	0.000425475
3.93	0.00052669	0.000384674	0.00144662	0.000859931	0.00143278	0.00170176	0.00215776	0.00222242	0.000621582	0.000431793
3.93333	0.000514633	0.000414883	0.0014329	0.000857694	0.00142235	0.00169505	0.0021328	0.00223796	0.000613895	0.000439315
3.93667	0.000492277	0.000431404	0.00142789	0.000849776	0.00141801	0.00169247	0.00203557	0.00225281	0.000607134	0.000451653
3.94	0.000461697	0.000430308	0.00142862	0.000837707	0.00142106	0.00168725	0.00190999	0.00226445	0.000597905	0.000468972
3.94333	0.000431661	0.000417316	0.0014312	0.000822959	0.00142962	0.00167819	0.00180705	0.00226962	0.000582854	0.000487842
3.94667	0.000413504	0.000409395	0.00143318	0.00080811	0.00143946	0.00166991	0.00174096	0.00226748	0.000564848	0.000503162
3.95	0.000411092	0.000419508	0.00143419	0.000796388	0.00144738	0.00166782	0.00168644	0.00225954	0.00055227	0.000510756
3.95333	0.000419051	0.000441489	0.00143614	0.000788936	0.0014531	0.00167474	0.00161673	0.00224792	0.000551584	0.000509595
3.95667	0.000430219	0.000459532	0.00143964	0.000785007	0.0014576	0.00168953	0.00153301	0.00223557	0.000561572	0.000503228
3.96	0.000437431	0.000464566	0.00144176	0.000783536	0.00146104	0.00170667	0.00146105	0.0022261	0.000576429	0.000497852
3.96333	0.000431424	0.000456607	0.00143962	0.000783431	0.00146313	0.00171865	0.00143173	0.00222223	0.000593346	0.000496294
3.96667	0.000406635	0.000440068	0.00143374	0.00078389	0.00146457	0.00172083	0.0014602	0.00222432	0.000612799	0.000494957
3.97	0.000368505	0.000420733	0.00142636	0.000784059	0.0014671	0.00171461	0.00152228	0.00222957	0.000633405	0.00048843
3.97333	0.000331235	0.000402773	0.00141912	0.000783696	0.00147112	0.00170513	0.00156078	0.0022342	0.00065061	0.000475696
3.97667	0.000308642	0.000388955	0.00141327	0.000785097	0.00147389	0.00169721	0.00154362	0.00223667	0.00066018	0.000461399
3.98	0.000306216	0.000384488	0.00141013	0.000791393	0.0014717	0.00169407	0.0014989	0.00223801	0.000662957	0.00045331
3.98333	0.000321876	0.000393301	0.00141133	0.000802691	0.00146405	0.00169681	0.00147895	0.00224007	0.000663638	0.000457745
3.98667	0.000350591	0.000410165	0.00141878	0.000815842	0.0014544	0.00170517	0.00150457	0.00224349	0.000663748	0.000473379
3.99	0.000384488	0.000423881	0.00143261	0.000827775	0.00144687	0.00171987	0.00154975	0.00224652	0.00066051	0.000490153
3.99333	0.000414049	0.000427503	0.00144919	0.000837617	0.00144324	0.00174065	0.00157749	0.0022465	0.000652319	0.000497516
3.99667	0.000433915	0.000422098	0.00146193	0.000845762	0.00144317	0.00176294	0.00157996	0.00224231	0.000642964	0.000494572
4	0.000446417	0.0004144	0.00146467	0.000852818	0.00144582	0.0017807	0.00157159	0.00223473	0.00064047	0.000491633
4.00333	0.000459386	0.00041323	0.00145614	0.000859631	0.00145014	0.00179121	0.0015526	0.00222566	0.000649473	0.000500488
4.00667	0.000478469	0.000422219	0.0014412	0.000867454	0.0014548	0.00179539	0.0015038	0.00221824	0.000665452	0.000522962
4.01	0.00049987	0.00043457	0.00142663	0.00087735	0.00145884	0.00179662	0.00142004	0.00221519	0.000679261	0.000550577
4.01333	0.000514877	0.000440189	0.00141646	0.000888635	0.00146167	0.00179838	0.00133026	0.00221506	0.000686828	0.000574713
4.01667	0.000519786	0.000436799	0.00141132	0.000898442	0.00146298	0.00180068	0.00127597	0.00221289	0.000692483	0.00059257
4.02	0.000513664	0.000429713	0.00140926	0.000903634	0.00146249	0.00180127	0.00127462	0.00220576	0.000703184	0.000602625
4.02333	0.000491997	0.000423269	0.00140839	0.000902827	0.00145887	0.00179925	0.00131085	0.00219507	0.000721358	0.000601975
4.02667	0.000453242	0.000414809	0.00140998	0.000896393	0.00145162	0.00179462	0.00135835	0.00218349	0.000741687	0.000590419
4.03	0.000408365	0.000397601	0.00141725	0.000886219	0.0014434	0.00178749	0.00139782	0.0021725	0.00075298	0.000571461
4.03333	0.000377024	0.000373539	0.00143177	0.000876511	0.00143733	0.00178031	0.0014212	0.00216337	0.000747184	0.000550318
4.03667	0.000373694	0.000359981	0.0014517	0.000872004	0.00143328	0.00177686	0.00143404	0.00215788	0.000727516	0.000532411
4.04	0.00039775	0.00037419	0.0014725	0.000873808	0.00142953	0.00177697	0.00143998	0.00215646	0.000703593	0.000519193
4.04333	0.000433958	0.000413629	0.00148937	0.000878524	0.00142563	0.00177723	0.00142802	0.00215719	0.000681483	0.000506414
4.04667	0.000463649	0.000458641	0.00149995	0.000882351	0.00142129	0.00177612	0.00140642	0.00215816	0.000662286	0.000489564
4.05	0.000478706	0.000490243	0.00150613	0.000885676	0.00141496	0.00177278	0.00141907	0.00216008	0.000645799	0.000469406
4.05333	0.000482459	0.000500857	0.00151201	0.000891497	0.0014065	0.00176381	0.00149172	0.00216448	0.000633101	0.000452462
4.05667	0.000478677	0.000492954	0.00151932	0.000899249	0.0013992	0.00174737	0.00159045	0.00217043	0.000626514	0.000445991
4.06	0.000467058	0.000476016	0.00152723	0.000904416	0.00139741	0.00173	0.00166048	0.0021754	0.000626682	0.00045151
4.06333	0.000448692	0.000464928	0.00153485	0.000904282	0.00140362	0.00172287	0.00167915	0.00217773	0.000630712	0.000465323
4.06667	0.000428812	0.000471985	0.00154098	0.000899814	0.00141684	0.00172958	0.00164825	0.00217736	0.000634008	0.000482349
4.07	0.000414573	0.000497152	0.00154298	0.0008937	0.00143242	0.00174232	0.00156819	0.00217596	0.00063274	0.00049712
4.07333	0.00041331	0.000528624	0.00153826	0.000888143	0.00144453	0.00175058	0.00144265	0.00217612	0.000624119	0.000505782
4.07667	0.000428145	0.000551589	0.00152678	0.000882239	0.0014499	0.00175025	0.00129226	0.00217916	0.000608413	0.000507977
4.08	0.000453766	0.000556102	0.00151115	0.000873115	0.00144961	0.00174431	0.00115456	0.00218443	0.00059223	0.000505105
4.08333	0.000480206	0.000541532	0.00149372	0.000860429	0.00144679	0.00173725	0.00107682	0.00218967	0.000584159	0.000498187
4.08667	0.000499641	0.000516923	0.00147462	0.000846777	0.0014434	0.00173145	0.00109765	0.00219189	0.00058613	0.000487352
4.09	0.0005091	0.000491283	0.00145403	0.000835051	0.0014397	0.00172917	0.00121482	0.00218912	0.000592413	0.000474073
4.09333	0.000510937	0.000463609	0.00143582	0.000827552	0.00143639	0.00173371	0.00138049	0.00218203	0.000597036	0.000463914
4.09667	0.000510083	0.000430791	0.00142656	0.000825165	0.00143617	0.00174746	0.00153655	0.00217439	0.000600023	0.000463639
4.1	0.000507571	0.000399672	0.00143054	0.00082542	0.00144127	0.00177017	0.00163814	0.00217071	0.000605965	0.000474843
4.10333	0.000500581	0.000381442	0.00144611	0.000823448	0.00144986	0.00179762	0.00165315	0.00217298	0.000618344	0.000492816
4.10667	0.000489658	0.000380365	0.00146647	0.000816739	0.00145726	0.0018228	0.00156881	0.00217972	0.000635402	0.000511274
4.11	0.000478189	0.000391193	0.00148461	0.000807682	0.00146061	0.00184014	0.0014087	0.00218728	0.000650972	0.000525174
4.11333	0.000466756	0.000403219	0.00149662	0.000801124	0.00146075	0.00184768	0.00122416	0.00219222	0.000659273	0.000530644
4.11667	0.000455209	0.000408494	0.00150078	0.000800578	0.00146002	0.00184632	0.00105004	0.00219305	0.000659283	0.000527122
4.12	0.000445836	0.000406971	0.00149706	0.000806377	0.00146094	0.00183854	0.000884215	0.00218979	0.000656605	0.000518972
4.12333	0.00043924	0.000404853	0.00148917	0.000816513	0.001466	0.0018262	0.000726841	0.00218356	0.000659383	0.000512501
4.12667	0.000433068	0.000410342	0.00148295	0.000828528	0.00147541	0.0018098	0.000609012	0.00217664	0.000668124	0.000510701
4.13	0.000427104	0.000428293	0.00148061	0.000841326	0.00148629	0.00179095	0.000563177	0.00217112	0.000673454	0.000511543
4.13333	0.00042302	0.0004554	0.00147995	0.000855655	0.0014955	0.00177293	0.000600216	0.00216686	0.000667364	0.000512011
4.13667	0.000421147	0.000479693	0.00147878	0.000871618	0.00150165	0.00175715	0.000720938	0.00216157	0.000651669	0.000512578
4.14	0.000422697	0.000488915	0.00147724	0.000886098	0.00150564	0.00174343	0.000911994	0.00215431	0.000633882	0.000516782
4.14333	0.000430757	0.000480863	0.00147744	0.000894631	0.00151002	0.0017339	0.00114013	0.00214748	0.000619764	0.000526253
4.14667	0.000446575	0.000460916	0.00148081	0.000895659	0.00151603	0.00173198	0.0013673	0.00214422	0.000611148	0.000536456
4.15	0.000468515	0.00043366	0.00148557	0.000891264	0.00152199	0.00173718	0.00156202	0.0021456	0.000607994	0.000539884
4.15333	0.000494725	0.000402801	0.00148858	0.000883774	0.00152571	0.0017446	0.00170195	0.00215087	0.000608874	0.000533677
4.15667	0.000524401	0.00037327	0.00148898	0.000874628	0.00152613	0.00175053	0.0017645	0.00215888	0.000610079	0.000521036
4.16	0.000554774	0.000349144	0.00148917	0.000866372	0.00152288	0.00175549	0.00172398	0.00216838	0.000607962	0.000506343
4.16333	0.000579218	0.000331277	0.00149167	0.000860484	0.00151671	0.00176008	0.00159312	0.0021771	0.000603052	0.000492503
4.16667	0.000590665	0.000318563	0.00149537	0.000855112	0.0015095	0.00175967	0.00145438	0.00218261	0.000600798	0.000481089
4.17	0.000585484	0.000312583	0.00149658	0.000849773	0.00150258	0.00174847	0.00140075	0.00218381	0.00060792	0.000472323
4.17333	0.000565568	0.000316474	0.00149421	0.00084768	0.00149516	0.0017286	0.0014563	0.00218068	0.000627185	0.000465703
4.17667	0.000537219	0.000327386	0.00149206	0.000850932	0.00148628	0.00170892	0.00158158	0.00217376	0.000655133	0.000460843
4.18	0.000506911	0.000336598	0.00149478	0.000857149	0.00147776	0.0016954	0.00171804	0.00216529	0.00068458	0.000457233
4.18333	0.00048083	0.000338864	0.0015033	0.000861856	0.00147261	0.00168772	0.0018094	0.00215999	0.000708461	0.000455175
4.18667	0.000465938	0.000336849	0.00151401	0.000863464	0.00147098	0.00168365	0.00182079	0.00216223	0.000721206	0.000456447
4.19	0.000464689	0.000338604	0.00152104	0.000864891	0.00146984	0.00168215	0.00175747	0.00217179	0.000719985	0.00046201
4.19333	0.000471292	0.000352617	0.00152079	0.000870077	0.0014662	0.00168285	0.00166148	0.00218362	0.000706585	0.000470854
4.19667	0.000477572	0.000380207	0.00151581	0.000879316	0.00145887	0.00168591	0.0015859	0.00219197	0.000685727	0.00048088
4.2	0.000480148	0.000411391	0.00151287	0.000888386	0.00144801	0.00169152	0.00156321	0.00219437	0.000661898	0.000489036
4.20333	0.000480593	0.000431079	0.0015154	0.000892953	0.00143499	0.00169902	0.00159177	0.00219149	0.000638033	0.000492453
4.20667	0.000480378	0.000428961	0.00152013	0.000892477	0.00142223	0.00170872	0.0016518	0.00218566	0.000614675	0.000490032
4.21	0.000476876	0.000404231	0.0015217	0.000889165	0.00141212	0.00172219	0.00172429	0.00217938	0.000590375	0.000482047
4.21333	0.000467022	0.00036547	0.0015176	0.000885676	0.00140642	0.00173845	0.00179378	0.00217309	0.000564481	0.000470232
4.21667	0.000452855	0.000327339	0.00150851	0.000883975	0.00140533	0.00175191	0.00184745	0.00216635	0.000540238	0.000457921
4.22	0.000439412	0.000302275	0.00149762	0.000884655	0.00140669	0.00175555	0.00187083	0.00216066	0.000525234	0.000447108
4.22333	0.000430118	0.000294047	0.00148978	0.000887282	0.0014086	0.00174764	0.00184394	0.0021587	0.000526455	0.000435975
4.22667	0.000425977	0.000302015	0.00148841	0.000890907	0.00141214	0.00173537	0.00175728	0.00216152	0.000543235	0.000422355
4.23	0.000425877	0.000323652	0.00149266	0.000893581	0.00141934	0.00172849	0.00163096	0.00216721	0.000567934	0.000409935
4.23333	0.000427829	0.000349422	0.00149907	0.000893224	0.00143031	0.00173022	0.00151136	0.00217164	0.000593079	0.000407574
4.23667	0.000431561	0.000364532	0.00150475	0.000888916	0.00144241	0.00173611	0.00144905	0.00217119	0.000613318	0.000420181
4.24	0.000437309	0.000360018	0.00150849	0.000880302	0.00145081	0.00173988	0.00146055	0.0021652	0.000623909	0.000442964
4.24333	0.000443295	0.000340229	0.00151034	0.000868239	0.00145175	0.00173801	0.00151881	0.00215645	0.000622358	0.000466638
4.24667	0.000447206	0.000318898	0.00151125	0.000856044	0.00144513	0.00172869	0.00158563	0.00214926	0.00061097	0.000484501
4.25	0.000447278	0.000308776	0.00151138	0.000846694	0.00143422	0.00171071	0.00163679	0.00214592	0.000598	0.000492624
4.25333	0.00044313	0.0003121	0.00150889	0.000840062	0.00142404	0.00168689	0.00166341	0.00214479	0.000593079	0.000489206
4.25667	0.000438451	0.000319836	0.00150301	0.000835409	0.00141878	0.00166562	0.00166897	0.00214325	0.000598508	0.00047754
4.26	0.000438271	0.000323365	0.0014968	0.00083367	0.00141932	0.00165504	0.00167205	0.00214095	0.000608801	0.000465873
4.26333	0.000443761	0.000322315	0.00149342	0.0008359	0.00142376	0.00165651	0.00168675	0.00213899	0.000616756	0.000461196
4.26667	0.000453902	0.000318907	0.00149257	0.000841932	0.00142987	0.00166606	0.00170211	0.00213812	0.000616835	0.000463711
4.27	0.000468479	0.00031562	0.00149357	0.000850364	0.0014361	0.00167947	0.00171453	0.00213818	0.000607129	0.000468008
4.27333	0.00048528	0.000318266	0.00149748	0.000858779	0.00144142	0.00169337	0.00175084	0.00213825	0.000590998	0.000467354
4.27667	0.000499375	0.000330432	0.00150391	0.000864486	0.0014455	0.00170368	0.00182183	0.00213785	0.000575565	0.000455731
4.28	0.000507636	0.000347138	0.00150996	0.000865261	0.0014483	0.00170485	0.00188398	0.00213755	0.000567515	0.000430489
4.28333	0.000509703	0.000358421	0.001513	0.000861026	0.00144975	0.00169344	0.00188209	0.00213755	0.000568375	0.000395814
4.28667	0.00050671	0.000357316	0.00151182	0.000855183	0.00145031	0.00167377	0.00181465	0.00213778	0.000572976	0.000361612
4.29	0.000501263	0.000347129	0.00150581	0.000851886	0.00145134	0.0016548	0.00172777	0.00213877	0.000574459	0.000337283
4.29333	0.000496433	0.000341046	0.00149621	0.000852004	0.00145443	0.00164089	0.00166511	0.00213929	0.000571005	0.000325474
4.29667	0.000494631	0.000350788	0.00148869	0.000853169	0.00145956	0.00163044	0.00163907	0.00213582	0.000565581	0.000322579
4.3	0.000495083	0.000378313	0.00149114	0.000853099	0.00146508	0.00162056	0.00163	0.00212707	0.000562825	0.000325958
4.30333	0.000492672	0.000414799	0.00150672	0.000852448	0.00146949	0.00160907	0.00161032	0.00211643	0.000567913	0.000337068
4.30667	0.000484225	0.000443058	0.00153116	0.000854755	0.00147146	0.00159661	0.00157128	0.00210893	0.000582524	0.000356302
4.31	0.000473825	0.000450515	0.00155708	0.000863333	0.00146995	0.00158815	0.00152008	0.00210773	0.000601511	0.000378738
4.31333	0.000468809	0.000442557	0.0015778	0.000877877	0.00146542	0.00159065	0.00145939	0.00211265	0.000616473	0.000396969
4.31667	0.000473065	0.000433688	0.00158889	0.000893569	0.0014599	0.00160727	0.0013916	0.00211966	0.000622342	0.000405659
4.32	0.000484605	0.000427912	0.00158991	0.000903079	0.00145644	0.00163385	0.00133728	0.00212365	0.000620157	0.000403606
4.32333	0.000498026	0.000416629	0.00158486	0.000900226	0.00145667	0.0016641	0.00131865	0.00212265	0.000611903	0.000394801
4.32667	0.000507435	0.000391007	0.00157924	0.00088416	0.00145864	0.00169422	0.00133489	0.00211858	0.000596097	0.000387702
4.33	0.000506739	0.000349292	0.00157582	0.000861313	0.00145934	0.00171988	0.00137802	0.00211373	0.000575146	0.000389518
4.33333	0.0004926	0.00029805	0.00157251	0.000841361	0.00145872	0.00173593	0.00145021	0.00210837	0.000561122	0.000400502
4.33667	0.000469003	0.000251905	0.00156522	0.000830363	0.00145956	0.00174012	0.00154716	0.00210301	0.000565057	0.000416296
4.34	0.000444623	0.000225884	0.00155376	0.000828503	0.00146392	0.00173378	0.00164809	0.00210019	0.000584516	0.000433025
4.34333	0.000425582	0.000223944	0.00154384	0.000832565	0.00147127	0.00172073	0.00172464	0.00210109	0.000606589	0.00044719
4.34667	0.000413784	0.000238793	0.00154218	0.000838319	0.00147967	0.00170656	0.00174007	0.00210248	0.000621216	0.000455032
4.35	0.000411293	0.000262882	0.00154962	0.000842053	0.00148621	0.00169725	0.00166754	0.00209978	0.000628479	0.000455423
4.35333	0.000422798	0.000294539	0.00156	0.000842341	0.00148693	0.00169621	0.00153324	0.0020928	0.000633327	0.000451846
4.35667	0.000451003	0.000335121	0.00156583	0.000840729	0.00147968	0.00170074	0.00142077	0.00208517	0.00063809	0.000449337
4.36	0.000490691	0.000385408	0.0015636	0.000840806	0.00146643	0.00170373	0.0014092	0.00207917	0.000642922	0.000449188
4.36333	0.000531657	0.000441544	0.00155421	0.000845494	0.00145194	0.00170098	0.00150326	0.00207442	0.000649069	0.000449072
4.36667	0.000567204	0.000489398	0.00154169	0.000853364	0.00144138	0.00169499	0.0016388	0.00206982	0.000657156	0.000446414
4.37	0.000593701	0.00050928	0.00153223	0.000859233	0.00143761	0.00169149	0.001754	0.00206528	0.000663811	0.000439172
4.37333	0.000605227	0.000492536	0.00153097	0.000859545	0.00143944	0.0016937	0.0018243	0.00206131	0.000663743	0.000427919
4.37667	0.000599378	0.000446457	0.00153809	0.000855412	0.00144334	0.0016992	0.0018395	0.00205765	0.000655521	0.000416935
4.38	0.000585082	0.00038603	0.00154914	0.000850124	0.00144675	0.0017019	0.0017986	0.00205444	0.000643383	0.000409329
4.38333	0.000576118	0.000328695	0.00155864	0.000845998	0.00144899	0.00169746	0.00171974	0.00205369	0.000632703	0.000405202
4.38667	0.000578328	0.000286934	0.001562	0.000844926	0.00144949	0.00168863	0.00162738	0.00205756	0.000625696	0.000404586
4.39	0.000588168	0.000261396	0.00155751	0.000848867	0.00144755	0.00168407	0.00154801	0.00206591	0.000621808	0.000407535
4.39333	0.000600246	0.0002478	0.00154742	0.000856986	0.00144476	0.00168963	0.00151838	0.00207554	0.000619764	0.000413313
4.39667	0.000609361	0.000244857	0.00153566	0.000864731	0.0014454	0.00170354	0.00156314	0.00208238	0.000619072	0.000421172
4.4	0.000607323	0.000252156	0.0015248	0.000868395	0.00145221	0.00172011	0.00167059	0.00208428	0.000620073	0.000428865
4.40333	0.000588146	0.000266485	0.0015145	0.000869177	0.0014629	0.00173459	0.00180952	0.00208196	0.000621986	0.000431292
4.40667	0.000560386	0.000281501	0.00150256	0.00087113	0.00147202	0.0017453	0.00195034	0.00207764	0.000620828	0.000424952
4.41	0.000543649	0.000289896	0.00148763	0.000876163	0.0014748	0.00175381	0.00207033	0.00207352	0.000611452	0.000412763
4.41333	0.000548587	0.000287231	0.00147142	0.000882361	0.00146907	0.0017619	0.00215649	0.00207139	0.000593315	0.000402891
4.41667	0.000568804	0.000277155	0.00145802	0.000886972	0.00145665	0.00176842	0.00219503	0.00207215	0.000571561	0.000404382
4.42	0.000590306	0.000273004	0.00145026	0.000889295	0.00144239	0.00177092	0.00216725	0.00207499	0.000551552	0.000421238
4.42333	0.000601804	0.000287909	0.00144825	0.000889608	0.00143075	0.00176856	0.00208469	0.00207856	0.000535689	0.000448632
4.42667	0.000599959	0.00032056	0.00145074	0.000887818	0.00142335	0.00176273	0.0020093	0.00208227	0.000525234	0.000477853
4.43	0.000588778	0.000354902	0.00145481	0.000884751	0.00141948	0.00175558	0.0020039	0.00208515	0.000521115	0.000503641
4.43333	0.000575307	0.00037535	0.00145494	0.00088223	0.00141775	0.00174643	0.00206945	0.00208524	0.000523138	0.000523523
4.43667	0.000566845	0.000378006	0.00144617	0.000880727	0.00141725	0.0017306	0.00216312	0.00208207	0.000530433	0.00053404
4.44	0.000568596	0.000365906	0.00142971	0.000879517	0.00141806	0.00170553	0.00226559	0.0020775	0.000540416	0.00053278
4.44333	0.000581988	0.000340888	0.00141252	0.000878729	0.00142066	0.00167586	0.00238485	0.00207339	0.000548644	0.000521157
4.44667	0.000605299	0.00030689	0.00140165	0.000877851	0.00142505	0.00164871	0.00250125	0.00207069	0.000552443	0.000502463
4.45	0.000632901	0.00027475	0.00140129	0.000874784	0.00143124	0.00162717	0.00255681	0.00206975	0.000552108	0.000481122
4.45333	0.000656104	0.000256214	0.00141216	0.000869068	0.00143917	0.00161036	0.00251341	0.00206917	0.000548953	0.000464189
4.45667	0.000666905	0.000257124	0.00143036	0.000863005	0.00144762	0.00159571	0.00239897	0.00206617	0.000544912	0.000457663
4.46	0.000659886	0.000277118	0.00144804	0.000859389	0.00145404	0.00158255	0.00227057	0.00205908	0.000543152	0.000460722
4.46333	0.000634416	0.000311283	0.00145749	0.000859756	0.0014558	0.00157576	0.00216486	0.00204841	0.000548214	0.000468718
4.46667	0.000594964	0.000353332	0.00145682	0.000863586	0.00145257	0.00158134	0.00210683	0.00203662	0.000563265	0.000480044
4.47	0.00054909	0.000397016	0.0014513	0.000869748	0.00144713	0.0015981	0.00211246	0.00202739	0.000585097	0.000495161
4.47333	0.000507306	0.000433642	0.00144846	0.000878422	0.00144188	0.00161917	0.00217188	0.00202371	0.000606269	0.000511615
4.47667	0.000478835	0.00045475	0.00145261	0.000889372	0.001436	0.00163973	0.00225634	0.00202602	0.000623516	0.000523617
4.48	0.000464818	0.000456904	0.00146259	0.000899568	0.00142791	0.00165846	0.00232814	0.00203274	0.00063667	0.000524349
4.48333	0.00046179	0.000441331	0.00147246	0.000904723	0.00141859	0.0016741	0.00235356	0.00204131	0.000642665	0.000509116
4.48667	0.000469534	0.00041427	0.00147534	0.000903832	0.00141076	0.00168529	0.00232864	0.00204853	0.000639086	0.000480754
4.49	0.000489895	0.000386234	0.00146896	0.000901135	0.00140614	0.00169177	0.00227497	0.00205218	0.000628463	0.000450052
4.49333	0.000520561	0.00036507	0.00145651	0.000901273	0.00140527	0.00169358	0.00220556	0.00205221	0.000615865	0.000428711
4.49667	0.000553625	0.000351688	0.00144302	0.000903749	0.00140846	0.00169055	0.0021017	0.00204949	0.000606395	0.000423599
4.5	0.000578723	0.000344705	0.00143314	0.00090471	0.00141501	0.00168314	0.00192831	0.00204515	0.000602874	0.000433576
4.50333	0.000587823	0.00034164	0.00143058	0.000902118	0.00142228	0.00167208	0.00168803	0.00204116	0.000603717	0.000448786
4.50667	0.00058084	0.000335344	0.00143648	0.000896773	0.00142647	0.00165733	0.00144959	0.00203915	0.000605305	0.000457855
4.51	0.000567491	0.000319659	0.00144768	0.000890703	0.0014243	0.00163907	0.00129723	0.00203863	0.000605337	0.00045725
4.51333	0.000560817	0.000297047	0.00145872	0.000885475	0.00141507	0.00162076	0.00125618	0.00203784	0.000603733	0.000451708
4.51667	0.000566178	0.000275177	0.00146662	0.000880481	0.00140149	0.00160927	0.0012803	0.00203618	0.000601836	0.000447493
4.52	0.000577675	0.000259214	0.00147197	0.000873453	0.00138806	0.00161001	0.00130132	0.00203458	0.000601144	0.000448434
4.52333	0.000586625	0.000251515	0.001475	0.00086297	0.00137855	0.00162231	0.0012884	0.00203352	0.000602926	0.000454405
4.52667	0.000591727	0.000253029	0.00147287	0.000850121	0.00137463	0.00163981	0.00126841	0.0020321	0.000607407	0.000460932
4.53	0.000597368	0.00026082	0.00146388	0.000838441	0.00137661	0.00165473	0.00128257	0.00202976	0.000611484	0.000464751
4.53333	0.000604115	0.000270877	0.00145247	0.000831697	0.00138423	0.00166226	0.00134037	0.00202767	0.000609021	0.000467541
4.53667	0.000607208	0.000282941	0.00144599	0.000831343	0.00139541	0.00166156	0.00142748	0.00202673	0.000596176	0.000470567
4.54	0.000603354	0.000297827	0.00144765	0.000836069	0.00140649	0.00165503	0.00152548	0.00202611	0.000575586	0.000471712
4.54333	0.00059383	0.000313642	0.00145487	0.000842877	0.00141468	0.00164731	0.00161603	0.00202538	0.000551678	0.000469324
4.54667	0.00058145	0.00032733	0.00146221	0.000848742	0.0014191	0.00164176	0.00168351	0.00202566	0.000525134	0.000465191
4.55	0.000567986	0.000336403	0.00146479	0.000852636	0.00142054	0.00163867	0.00171986	0.0020273	0.000496851	0.000464415
4.55333	0.000556209	0.000336347	0.00146085	0.000855776	0.00141975	0.00163766	0.0017393	0.00202842	0.00047123	0.000470843
4.55667	0.00055247	0.000322659	0.0014523	0.000859513	0.00141686	0.00163839	0.00178112	0.00202705	0.000451666	0.000481447
4.56	0.000562245	0.000297845	0.00144201	0.000862995	0.00141351	0.00163895	0.00187731	0.00202362	0.000439765	0.000488656
4.56333	0.000582232	0.000270246	0.00143214	0.00086342	0.00141271	0.00163716	0.00202882	0.00202031	0.000438806	0.000486405
4.56667	0.000601567	0.00024663	0.0014249	0.000859689	0.00141473	0.00163363	0.00221401	0.00201868	0.00045011	0.000472961
4.57	0.000609892	0.000230249	0.00142203	0.000854784	0.00141614	0.00163067	0.0023916	0.00201827	0.000468735	0.000451736
4.57333	0.000602859	0.00022152	0.00142316	0.000852186	0.00141469	0.00162771	0.00250175	0.0020176	0.000487413	0.000428452
4.57667	0.000584429	0.00021527	0.0014256	0.000851382	0.00141227	0.00162078	0.00249423	0.00201654	0.000500928	0.000407216
4.58	0.000564498	0.000202417	0.00142616	0.000849706	0.00141135	0.00160867	0.00235854	0.00201657	0.000507023	0.000389628
4.58333	0.000551386	0.000180083	0.0014243	0.000846674	0.00141071	0.0015978	0.00213029	0.00201899	0.000508144	0.000374066
4.58667	0.000549061	0.000155697	0.00142275	0.000843866	0.00140702	0.00159816	0.00188337	0.0020246	0.000510974	0.00035825
4.59	0.000558405	0.000141043	0.00142412	0.000842114	0.00139984	0.00161292	0.00169956	0.00203374	0.000521335	0.000345461
4.59333	0.000574209	0.000146086	0.00142787	0.000840671	0.00139299	0.00163448	0.00162302	0.00204563	0.000540463	0.000342313
4.59667	0.000586804	0.000174474	0.00143153	0.000839028	0.0013898	0.00165352	0.00164694	0.00205841	0.000565592	0.000349582
4.6	0.000592617	0.000220173	0.00143393	0.000837627	0.00138885	0.00166823	0.0017388	0.00206875	0.000592371	0.000360539
4.60333	0.000595718	0.000269457	0.00143609	0.000836896	0.00138625	0.00168108	0.0018498	0.00207149	0.000616866	0.000367908
4.60667	0.00059777	0.000308311	0.00143879	0.000837959	0.00138088	0.00169169	0.00191057	0.0020633	0.000635224	0.000370461
4.61	0.00059584	0.00033019	0.00144041	0.000842468	0.00137477	0.0016957	0.00186226	0.0020476	0.000643195	0.000373295
4.61333	0.000588799	0.000337684	0.00143919	0.000849965	0.00136956	0.00168761	0.00169586	0.00203244	0.000639123	0.00038166
4.61667	0.000578866	0.000338613	0.0014365	0.00085749	0.00136454	0.00166608	0.00145453	0.00202387	0.000625361	0.00039506
4.62	0.000568726	0.000341325	0.00143585	0.000861955	0.00135837	0.0016383	0.00121081	0.00202272	0.00060531	0.000407563
4.62333	0.000559891	0.000351577	0.00143989	0.000861958	0.00135194	0.00161585	0.00103808	0.00202607	0.000583305	0.000412637
4.62667	0.000551953	0.000368005	0.00144965	0.000858042	0.0013476	0.00160501	0.000975075	0.00203076	0.000565681	0.000407205
4.63	0.000545415	0.000377468	0.00146501	0.000852116	0.00134596	0.00160204	0.00100131	0.0020359	0.000556505	0.000392088
4.63333	0.000544389	0.000362182	0.00148444	0.00084588	0.00134609	0.00159925	0.00106119	0.00204111	0.000553324	0.000371039
4.63667	0.000550389	0.000317161	0.00150476	0.000839104	0.00134742	0.00159429	0.00112527	0.00204355	0.000549991	0.000351178
4.64	0.000558039	0.000258471	0.00152179	0.00083089	0.00134947	0.00158972	0.00121127	0.00203933	0.000543597	0.000340387
4.64333	0.000560687	0.000211936	0.00153118	0.000822516	0.00135117	0.00158692	0.0013394	0.00202793	0.000536412	0.000340541
4.64667	0.000554917	0.000193707	0.00152898	0.000816841	0.00135211	0.00158704	0.00149485	0.00201272	0.00053102	0.000346572
4.65	0.000541016	0.00020395	0.00151396	0.000815772	0.00135368	0.00159311	0.00163787	0.00199756	0.000527687	0.000354359
4.65333	0.000521164	0.000234846	0.0014906	0.000819656	0.00135749	0.00160622	0.00173	0.00198547	0.000527068	0.000364177
4.65667	0.000499339	0.000274471	0.00146751	0.000827481	0.00136304	0.00162178	0.00175342	0.00197884	0.000531979	0.00037493
4.66	0.000484978	0.000307986	0.00145157	0.000837174	0.00136813	0.00163254	0.00171955	0.00197822	0.000543361	0.00038281
4.66333	0.000487993	0.000325092	0.00144558	0.000847029	0.00137169	0.00163567	0.00166353	0.00198202	0.000555483	0.000386288
4.66667	0.0005091	0.000325148	0.0014496	0.00085622	0.00137468	0.00163582	0.00162549	0.00198821	0.000561289	0.000386855
4.67	0.000540894	0.000313019	0.00146047	0.000863413	0.00137797	0.00163986	0.00163374	0.00199537	0.000561095	0.000387367
4.67333	0.000573541	0.000294316	0.00147152	0.000867093	0.00138031	0.0016483	0.00169891	0.00200209	0.000560136	0.000390013
4.67667	0.000598352	0.000276663	0.00147613	0.000866177	0.00137929	0.00165448	0.00180373	0.00200673	0.000561148	0.000393359
4.68	0.000610057	0.000269067	0.00147141	0.000858955	0.00137372	0.00165315	0.00190671	0.00200812	0.000563333	0.000393827
4.68333	0.000609009	0.000274573	0.00145958	0.000844747	0.00136463	0.00164506	0.00197268	0.00200581	0.000564172	0.000389832
4.68667	0.000602077	0.00028646	0.00144713	0.000826294	0.00135517	0.00163389	0.00198244	0.00199965	0.000560409	0.00038232
4.69	0.000596608	0.000295682	0.00144101	0.000808177	0.00134898	0.001625	0.00192168	0.00199	0.000550321	0.000371908
4.69333	0.000593371	0.000300316	0.0014431	0.000794227	0.00134794	0.00162395	0.00179154	0.00197884	0.0005357	0.000358663
4.69667	0.000587436	0.000306045	0.00145003	0.000785847	0.0013517	0.00163139	0.001619	0.00196934	0.00052112	0.000345923
4.7	0.000574008	0.000319371	0.00145853	0.00078217	0.00135842	0.00164215	0.00144944	0.00196274	0.000511629	0.000339605
4.70333	0.000554594	0.000340842	0.00146732	0.000781956	0.00136518	0.00164958	0.00134276	0.00195764	0.000509743	0.00034288
4.70667	0.000537147	0.000362516	0.00147564	0.000783677	0.00136938	0.00164914	0.00135464	0.00195261	0.000513967	0.0003547
4.71	0.000527738	0.000374171	0.00148398	0.000785393	0.00137007	0.00163869	0.00149111	0.00194747	0.000520502	0.000370439
4.71333	0.000523116	0.000371951	0.00149385	0.000787516	0.00136798	0.00161768	0.00169096	0.00194311	0.000525685	0.000384081
4.71667	0.00051332	0.000358588	0.0015051	0.000793254	0.0013644	0.00158921	0.00186369	0.00194134	0.000527645	0.000392589
4.72	0.000491603	0.000339142	0.00151588	0.000804369	0.00135922	0.00156141	0.00194351	0.00194427	0.000527456	0.000394559
4.72333	0.000462242	0.000318517	0.00152329	0.000818195	0.00135195	0.0015426	0.00191419	0.0019529	0.000528431	0.000386816
4.72667	0.00043835	0.000299684	0.0015251	0.000829562	0.00134563	0.00153618	0.0017981	0.00196696	0.000533839	0.000369861
4.73	0.000431604	0.000283572	0.00152246	0.000834589	0.00134525	0.00154011	0.00163729	0.0019852	0.000544671	0.000352543
4.73333	0.000444953	0.000271267	0.00151776	0.000832719	0.00135126	0.0015496	0.001483	0.00200472	0.00055793	0.000344079
4.73667	0.000470833	0.000265575	0.00151151	0.000826655	0.00135899	0.00156182	0.00139214	0.00202151	0.000567447	0.000346374
4.74	0.000494265	0.000267776	0.00150293	0.000820186	0.00136458	0.00157675	0.00141248	0.0020327	0.000567934	0.000355922
4.74333	0.000503559	0.000273719	0.00149113	0.000815319	0.00136887	0.00159189	0.00154315	0.00203701	0.000558496	0.000367165
4.74667	0.000498851	0.000277322	0.00147614	0.000811955	0.00137471	0.00160174	0.00172946	0.00203467	0.000542806	0.000374682
4.75	0.0004881	0.00027683	0.00145957	0.000809881	0.00138211	0.00160286	0.00191585	0.0020276	0.000527341	0.000375617
4.75333	0.000478361	0.000275019	0.00144467	0.000809996	0.00138805	0.0015956	0.00208179	0.00201783	0.000518558	0.000371204
4.75667	0.000472857	0.000275939	0.00143612	0.000813044	0.00139003	0.00158307	0.00222331	0.00200645	0.000519197	0.000367341
4.76	0.00047145	0.000281074	0.00143687	0.000817748	0.00138792	0.00157047	0.00232516	0.00199524	0.000526796	0.000372046
4.76333	0.000472103	0.00028737	0.00144428	0.000821089	0.00138273	0.00156194	0.00235618	0.00198754	0.000535658	0.000389887
4.76667	0.000475526	0.000289246	0.00145271	0.000819819	0.00137587	0.00155786	0.00228658	0.00198552	0.000539819	0.00041831
4.77	0.000485962	0.000283089	0.00145881	0.000811978	0.00136994	0.00155757	0.00212196	0.00198769	0.000536601	0.000448368
4.77333	0.00050427	0.000270812	0.00146205	0.000799219	0.00136852	0.00156197	0.0019253	0.00199053	0.000529322	0.000469896
4.77667	0.000525535	0.000258424	0.00146313	0.000787264	0.00137302	0.0015711	0.00178583	0.00199168	0.00052536	0.000478899
4.78	0.000543025	0.000251125	0.00146344	0.000781746	0.00137988	0.00158213	0.00175427	0.00199154	0.000530621	0.0004794
4.78333	0.000549269	0.000251106	0.00146519	0.000784516	0.00138345	0.00159084	0.00180732	0.00199182	0.00054464	0.000476175
4.78667	0.00053813	0.000258285	0.00146984	0.000793547	0.00138155	0.0015935	0.00188009	0.00199219	0.00056054	0.000469797
4.79	0.000509882	0.000271342	0.00147542	0.000804692	0.00137593	0.00158883	0.00192619	0.00199151	0.00057012	0.000460651
4.79333	0.000472282	0.00028777	0.00147747	0.000814339	0.00136899	0.00157886	0.00192145	0.00199183	0.000569051	0.000451736
4.79667	0.000436922	0.000304662	0.00147298	0.000820556	0.00136348	0.00156791	0.00183792	0.00199527	0.000558957	0.000446646
4.8	0.00041443	0.000320607	0.00146223	0.000822666	0.00136236	0.00156096	0.00167221	0.00199914	0.000545751	0.000447383
4.80333	0.00041041	0.000336254	0.0014497	0.000822174	0.0013665	0.00156146	0.00147509	0.0019993	0.000534945	0.000453425
4.80667	0.000423724	0.000352552	0.00144241	0.000823253	0.00137397	0.00156843	0.0013269	0.00199472	0.000527624	0.000463749
4.81	0.000448003	0.000366491	0.00144346	0.000829454	0.001382	0.00157717	0.00130016	0.00198764	0.000521366	0.000477853
4.81333	0.000474708	0.000369175	0.0014489	0.000839673	0.00138898	0.00158474	0.00141356	0.00198205	0.000516225	0.000491606
4.81667	0.000495507	0.000354344	0.00145246	0.000848746	0.00139501	0.0015919	0.00160141	0.00198083	0.000516246	0.000497841
4.82	0.00050521	0.000329141	0.00145295	0.000852269	0.00140128	0.00159792	0.00176747	0.0019835	0.000521885	0.000494247
4.82333	0.00050516	0.000309583	0.00145568	0.000850147	0.00140855	0.00159832	0.0018564	0.00198724	0.00052613	0.000485189
4.82667	0.000500681	0.000307197	0.00146564	0.00084565	0.00141541	0.00159041	0.00186284	0.0019894	0.000523049	0.000475757
4.83	0.000494143	0.000323207	0.0014807	0.000842235	0.00141908	0.00157564	0.00181592	0.00198827	0.000516168	0.00046813
4.83333	0.000483321	0.000350249	0.00149319	0.000841693	0.00141783	0.00155694	0.00175562	0.00198316	0.000513647	0.000461218
4.83667	0.000467165	0.00037731	0.00149644	0.000843697	0.00141221	0.00153907	0.00169841	0.00197578	0.000518369	0.000452385
4.84	0.000451333	0.000394165	0.00148872	0.000846694	0.00140477	0.00152941	0.00162282	0.00196936	0.000526036	0.000441572
4.84333	0.000445333	0.00039423	0.00147333	0.000849336	0.00139862	0.00153391	0.00148412	0.00196628	0.000531423	0.000432112
4.84667	0.000453881	0.000378861	0.00145528	0.000850447	0.00139518	0.00155275	0.00125811	0.00196797	0.000534887	0.000426268
4.85	0.000472498	0.000357372	0.00143765	0.000848742	0.00139322	0.00157872	0.00099425	0.00197426	0.000541338	0.000423643
4.85333	0.000492012	0.000338957	0.00142245	0.00084386	0.00139083	0.0016	0.000799876	0.00198229	0.000553816	0.000423302
4.85667	0.000507184	0.000328054	0.00141212	0.000837273	0.00138732	0.00160766	0.000753308	0.00198854	0.000570775	0.000423296
4.86	0.000519801	0.000327395	0.00140711	0.000832202	0.00138286	0.00160066	0.000854971	0.00199049	0.000588677	0.000420792
4.86333	0.000533264	0.000336784	0.00140505	0.000832205	0.00137785	0.00158441	0.00105471	0.00198693	0.000603654	0.000415339
4.86667	0.000546319	0.000347027	0.00140462	0.000839156	0.00137252	0.0015666	0.00128473	0.00197916	0.000611531	0.000408884
4.87	0.000554135	0.000344928	0.00140766	0.000852601	0.00136683	0.00155332	0.00146919	0.00197119	0.000610127	0.00040234
4.87333	0.000556482	0.000326791	0.00141514	0.000869423	0.00136047	0.00154668	0.00154925	0.00196676	0.00060226	0.000396991
4.87667	0.000561147	0.000303018	0.00142369	0.000884259	0.00135286	0.00154551	0.0015212	0.00196682	0.000594352	0.000397355
4.88	0.000575709	0.000289441	0.00142934	0.00089324	0.00134469	0.00154811	0.00143501	0.00196988	0.000590092	0.000406011
4.88333	0.000598337	0.000292311	0.00143218	0.000896498	0.00134006	0.00155323	0.00135433	0.00197307	0.00058591	0.000419081
4.88667	0.000618849	0.000303649	0.00143367	0.000895866	0.00134389	0.0015585	0.0013144	0.00197361	0.000575135	0.000430533
4.89	0.000625559	0.000314487	0.0014334	0.000892372	0.00135666	0.00156175	0.00129766	0.00197044	0.000557574	0.000437241
4.89333	0.000612275	0.000321907	0.00143138	0.000886691	0.00137329	0.00156334	0.00125337	0.00196472	0.000541276	0.000441308
4.89667	0.000584106	0.000321591	0.0014301	0.000880956	0.00138682	0.00156264	0.00115224	0.00195992	0.000534122	0.000446596
4.9	0.000554372	0.000309918	0.00143191	0.000878387	0.00139375	0.00155636	0.00101728	0.00196065	0.000537665	0.000451153
4.90333	0.000532181	0.000290379	0.00143566	0.00088035	0.0013958	0.00154439	0.000904895	0.00196899	0.000547669	0.000449766
4.90667	0.000517727	0.000269057	0.00143789	0.000885003	0.00139561	0.00153233	0.000860256	0.00198179	0.000557254	0.000443421
4.91	0.000510664	0.000251979	0.00143603	0.000888529	0.00139323	0.00152535	0.000877271	0.00199232	0.00056033	0.000438457
4.91333	0.000515064	0.000245052	0.0014295	0.000887505	0.00138771	0.00152391	0.000904317	0.00199482	0.000555064	0.000439459
4.91667	0.000532647	0.000250039	0.00141919	0.000881154	0.00137935	0.00152536	0.000902117	0.00198877	0.000545845	0.000448098
4.92	0.000556611	0.000264284	0.00140645	0.000870805	0.00136954	0.00152578	0.000885527	0.00197873	0.000540809	0.000464668
4.92333	0.000575422	0.000283228	0.00139384	0.000858438	0.00135996	0.0015221	0.000901423	0.00196959	0.000544415	0.000487473
4.92667	0.000580065	0.000300037	0.00138441	0.000847297	0.0013514	0.00151613	0.000985878	0.0019635	0.000552993	0.000512248
4.93	0.000569292	0.000305015	0.00137901	0.000840483	0.00134447	0.0015131	0.00114117	0.00196085	0.000559586	0.000533027
4.93333	0.000549872	0.000288958	0.0013774	0.000838131	0.00134131	0.00151542	0.00132926	0.00196165	0.00056087	0.000545316
4.93667	0.000530796	0.00025302	0.00138024	0.000838667	0.0013432	0.00152148	0.00148455	0.00196602	0.000557852	0.000548518
4.94	0.000519392	0.000214286	0.00138659	0.000841338	0.00134832	0.00153026	0.00155315	0.00197368	0.000553109	0.000543533
4.94333	0.000521222	0.000192509	0.00139399	0.000846397	0.0013545	0.00154388	0.00153	0.00198267	0.00054964	0.000531079
4.94667	0.00053704	0.00019327	0.0014029	0.000854541	0.001361	0.00156303	0.00145411	0.00199008	0.000548864	0.000515434
4.95	0.000560967	0.000210766	0.00141558	0.000865647	0.00136779	0.00158196	0.0013688	0.00199352	0.000547742	0.000503707
4.95333	0.000585225	0.000236675	0.00143154	0.000877475	0.00137504	0.0015915	0.00129615	0.00199103	0.000542271	0.000498776
4.95667	0.000605586	0.000259724	0.00144712	0.000885775	0.00138245	0.00158665	0.00125379	0.00198241	0.000533939	0.000498732
4.96	0.000622811	0.000270162	0.0014581	0.000886027	0.00138866	0.00157012	0.00126286	0.00197147	0.000528635	0.000501495
4.96333	0.000640358	0.000269837	0.00146225	0.000876364	0.00139186	0.00154944	0.00131402	0.00196359	0.000530281	0.00050429
4.96667	0.000660525	0.000268742	0.00145997	0.000859185	0.00139167	0.00153236	0.00136244	0.00196104	0.00053647	0.000501957
4.97	0.000681668	0.000271602	0.00145275	0.000839835	0.00139019	0.0015236	0.00136768	0.00196168	0.000539677	0.000491116
4.97333	0.000696955	0.000277034	0.00144243	0.000823744	0.00139061	0.00152279	0.00131587	0.00196125	0.000533986	0.000473798
4.97667	0.00069961	0.000286089	0.00143143	0.000813915	0.00139415	0.00152508	0.00122119	0.00195695	0.000519883	0.000454966
4.98	0.000691127	0.000302238	0.0014222	0.000809638	0.00139887	0.00152517	0.00112022	0.00194999	0.000502018	0.000439205
4.98333	0.000678582	0.000325909	0.0014161	0.000807156	0.00140169	0.00152041	0.00104853	0.00194464	0.000485138	0.0004287
4.98667	0.000665298	0.000352552	0.00141383	0.000802972	0.00140154	0.00151033	0.00101208	0.00194422	0.000472744	0.000422289
4.99	0.00064958	0.000373725	0.00141644	0.000796882	0.00139979	0.00149768	0.000989273	0.0019481	0.0004671	0.000417997
4.99333	0.000630806	0.000381647	0.00142375	0.000791486	0.00139782	0.00148899	0.000960106	0.00195205	0.000468651	0.000415625
4.99667	0.000613674	0.000373623	0.00143331	0.000789992	0.00139569	0.00149035	0.00091917	0.0019519	0.00047592	0.00041492
5	0.000606325	0.000350091	0.00144168	0.0007938	0.00139371	0.0015038	0.000877772	0.00194633	0.000487968	0.000413732
5.00333	0.000612095	0.000313131	0.00144692	0.00080054	0.00139394	0.00152863	0.000863921	0.00193589	0.00050543	0.000409588
5.00667	0.000623241	0.000271193	0.00144945	0.000806201	0.00139865	0.00156061	0.000896832	0.00192217	0.000527094	0.000401636
5.01	0.000627404	0.000239508	0.00144908	0.000809839	0.00140854	0.0015897	0.000958524	0.00190841	0.000549068	0.000391279
5.01333	0.000618189	0.000228438	0.00144486	0.000813203	0.00142312	0.00160634	0.000999536	0.00189828	0.000568988	0.000382183
5.01667	0.000596062	0.000235329	0.00144049	0.000816028	0.00144035	0.00161152	0.000986573	0.00189427	0.000587099	0.000377989
5.02	0.000566687	0.000251627	0.00144435	0.000816379	0.00145632	0.00161338	0.00094313	0.00189677	0.000602737	0.000378204
5.02333	0.000540169	0.00027097	0.00146154	0.000814499	0.00146628	0.00161509	0.00092137	0.00190329	0.000613198	0.000378033
5.02667	0.000525786	0.000289627	0.00148917	0.000812089	0.0014667	0.00161245	0.000954434	0.00190931	0.000615189	0.000373295
5.03	0.000526863	0.000304337	0.0015188	0.000809974	0.00145766	0.0016011	0.00104661	0.00191042	0.000606097	0.00036476
5.03333	0.000539795	0.000308664	0.0015417	0.000808971	0.0014435	0.00158163	0.00117628	0.00190483	0.000586539	0.000358129
5.03667	0.000556015	0.000294186	0.00155297	0.000810768	0.00143035	0.00155829	0.0012975	0.00189434	0.000562448	0.000359356
5.04	0.000567771	0.000259566	0.00155312	0.000816806	0.00142255	0.00153549	0.0013622	0.00188222	0.000541831	0.000368876
5.04333	0.000572953	0.000217861	0.00154651	0.000826885	0.00142124	0.00151635	0.0013668	0.00187019	0.00052895	0.000380372
5.04667	0.000572802	0.000190131	0.00153723	0.000837914	0.00142488	0.00150297	0.00135838	0.00185824	0.000523159	0.000385639
5.05	0.000568331	0.000186305	0.00152689	0.000844683	0.00143089	0.00149613	0.00137447	0.00184694	0.000522876	0.000380906
5.05333	0.000562482	0.000194849	0.00151663	0.000844373	0.00143802	0.00149472	0.00140885	0.00183869	0.000526455	0.000370274
5.05667	0.000562439	0.000195564	0.00150777	0.000839037	0.00144563	0.00149678	0.00143721	0.0018361	0.000530045	0.000362867
5.06	0.000572257	0.000178941	0.00149961	0.000832355	0.00145051	0.00149939	0.00144542	0.00183903	0.000531554	0.000364496
5.06333	0.000583553	0.00015072	0.00149076	0.000827293	0.00144826	0.00149742	0.00143782	0.00184448	0.000535956	0.000372739
5.06667	0.000582168	0.000122136	0.00148183	0.000826757	0.0014386	0.00148701	0.00142066	0.00185011	0.000549938	0.000380174
5.07	0.000562051	0.000102922	0.00147407	0.000832795	0.0014261	0.00147037	0.00137343	0.0018557	0.000571975	0.00038133
5.07333	0.000528987	0.000101213	0.00146831	0.000844568	0.00141495	0.00145349	0.00126525	0.00186067	0.000592502	0.000376988
5.07667	0.000499102	0.00011883	0.00146635	0.000858138	0.00140549	0.00144173	0.00110965	0.00186336	0.000603937	0.000372266
5.08	0.000491495	0.000144878	0.00147044	0.000868379	0.00139629	0.00143875	0.000968439	0.00186297	0.000607789	0.000372591
5.08333	0.000511849	0.000161956	0.00147902	0.000871229	0.00138736	0.00144633	0.000887726	0.00185947	0.000610273	0.00038002
5.08667	0.000546578	0.000160582	0.00148522	0.000865009	0.00138077	0.00146378	0.000861414	0.00185248	0.000614094	0.000389953
5.09	0.000576771	0.000146002	0.00148183	0.000851241	0.00137868	0.00148669	0.000871252	0.00184344	0.000617526	0.000394625
5.09333	0.000595947	0.000133242	0.00146656	0.000833925	0.001381	0.00150668	0.000921485	0.00183645	0.000617479	0.000391235
5.09667	0.000613725	0.000134635	0.00144334	0.000816959	0.00138538	0.00151651	0.00101188	0.00183448	0.000610865	0.000382964
5.1	0.000639066	0.000148398	0.00142061	0.000803364	0.0013897	0.00151666	0.00110973	0.00183734	0.000596815	0.000373889
5.10333	0.000666898	0.000162625	0.00140712	0.000796697	0.00139329	0.00151404	0.00117655	0.00184373	0.000578227	0.000364875
5.10667	0.00068624	0.000171215	0.00140826	0.000799477	0.00139589	0.00151524	0.00121066	0.00185201	0.000560278	0.000353688
5.11	0.000688501	0.000177483	0.00142484	0.000809096	0.00139773	0.0015239	0.00123627	0.00185929	0.000549178	0.000340497
5.11333	0.000668362	0.000184996	0.00145267	0.000818747	0.00139949	0.00154015	0.0012534	0.00186287	0.000549807	0.000330993
5.11667	0.00062759	0.00019315	0.00148371	0.000824239	0.0014005	0.00155938	0.00123184	0.00186297	0.000562023	0.000330239
5.12	0.000576096	0.000197384	0.00150967	0.00082737	0.00139852	0.00157607	0.00116092	0.0018621	0.000580522	0.000336226
5.12333	0.00052669	0.000191998	0.00152585	0.000831793	0.00139263	0.00158703	0.00107496	0.00186221	0.000599085	0.000343474
5.12667	0.00048843	0.000177335	0.00153238	0.000838543	0.00138486	0.00158979	0.00101605	0.00186394	0.000614838	0.000350881
5.13	0.000464194	0.000161213	0.00153251	0.000845819	0.0013782	0.00158466	0.000987267	0.00186757	0.000627405	0.000362581
5.13333	0.000451792	0.000152085	0.00152954	0.000851174	0.00137438	0.00157745	0.000969983	0.00187222	0.000636047	0.00038161
5.13667	0.00044445	0.00015384	0.0015248	0.000853539	0.00137351	0.00157434	0.000966356	0.00187482	0.000640952	0.000404189
5.14	0.000435644	0.000164891	0.00151832	0.000853319	0.00137472	0.00157538	0.000993787	0.00187299	0.000644169	0.000421882
5.14333	0.000427161	0.000177929	0.00151076	0.000851069	0.00137742	0.00157553	0.00105714	0.00186843	0.000647246	0.000429977
5.14667	0.000425188	0.000181978	0.00150374	0.000847693	0.00138136	0.00157059	0.00113735	0.00186483	0.000650715	0.000430456
5.15	0.000429788	0.000171837	0.00149859	0.000845459	0.00138554	0.00155988	0.00120005	0.00186398	0.000654368	0.000427302
5.15333	0.000436893	0.000156895	0.00149533	0.000845854	0.00138848	0.00154522	0.00121949	0.00186509	0.000655867	0.00042323
5.15667	0.000445764	0.000151685	0.00149331	0.000846748	0.0013896	0.00152952	0.00119499	0.00186612	0.000652413	0.000419075
5.16	0.000458797	0.000156347	0.0014932	0.000844699	0.00138971	0.00151558	0.00114491	0.00186552	0.000643226	0.000414023
5.16333	0.000478634	0.000156589	0.00149726	0.000839478	0.00139049	0.00150563	0.00107601	0.00186281	0.000629008	0.000407332
5.16667	0.000506775	0.000144423	0.00150591	0.000834534	0.00139268	0.00150076	0.000978663	0.00185846	0.000613213	0.000397641
5.17	0.000541511	0.000126584	0.00151479	0.000833363	0.00139483	0.001501	0.0008743	0.00185407	0.00060105	0.000383536
5.17333	0.000576039	0.000112255	0.00151693	0.000835926	0.00139468	0.00150566	0.000822716	0.00185105	0.000593378	0.00036766
5.17667	0.000602019	0.000105801	0.0015088	0.000839203	0.00139111	0.00151275	0.000868706	0.00184875	0.000586434	0.000354381
5.18	0.000618016	0.000110611	0.0014939	0.000840793	0.00138423	0.00152149	0.00100829	0.00184549	0.000578164	0.000344162
5.18333	0.00063077	0.000127801	0.00148001	0.000840308	0.00137496	0.00153412	0.00118913	0.00184094	0.000570974	0.000336568
5.18667	0.000643466	0.000149029	0.00147316	0.000838217	0.0013654	0.00155032	0.00133107	0.00183699	0.000568254	0.000334592
5.19	0.000649207	0.000160303	0.00147391	0.000835252	0.00135858	0.00156405	0.00137548	0.00183589	0.000570927	0.000340513
5.19333	0.00064203	0.00015839	0.00147801	0.000831969	0.00135622	0.00157106	0.00132189	0.00183829	0.000578431	0.000351343
5.19667	0.000623787	0.000156542	0.00148009	0.000828021	0.00135811	0.00157383	0.00121258	0.001843	0.000588986	0.000362421
5.2	0.000595266	0.00016971	0.00147678	0.000822934	0.00136415	0.00157572	0.00110494	0.00184745	0.000596915	0.00037209
5.20333	0.000553223	0.000199947	0.0014683	0.000817499	0.00137484	0.00157634	0.00104599	0.00184966	0.000595406	0.000379838
5.20667	0.000501686	0.000236146	0.00145964	0.000813379	0.00138914	0.00157419	0.00103823	0.00185004	0.000584301	0.000383256
5.21	0.000456256	0.0002642	0.00145813	0.000812881	0.00140303	0.00156961	0.00105201	0.00184966	0.000569617	0.000379844
5.21333	0.000431324	0.000276607	0.00146713	0.000819238	0.0014119	0.00156338	0.00107593	0.00184847	0.000555147	0.00037067
5.21667	0.000429135	0.000274332	0.00148262	0.000832553	0.00141508	0.00155436	0.00112099	0.0018469	0.000539808	0.000361315
5.22	0.000443209	0.000264247	0.00149661	0.000846639	0.00141514	0.00154121	0.00118863	0.00184698	0.00052243	0.000358233
5.22333	0.000465436	0.000254143	0.00150395	0.000854947	0.00141363	0.00152553	0.0012583	0.0018496	0.000505655	0.000364826
5.22667	0.000488165	0.000249221	0.00150514	0.000857407	0.00141003	0.00151187	0.00129631	0.00185183	0.000496107	0.000380774
5.23	0.000503581	0.000251924	0.001504	0.000859204	0.00140399	0.00150466	0.00127759	0.00184984	0.000500551	0.000401961
5.23333	0.000505892	0.000261907	0.00150356	0.0008649	0.00139656	0.00150594	0.00120776	0.00184362	0.000518573	0.000421453
5.23667	0.000497258	0.000279226	0.00150357	0.000873508	0.0013892	0.00151489	0.00111918	0.00183666	0.000541401	0.000432783
5.24	0.000488954	0.000304792	0.00150175	0.000879185	0.00138224	0.00152732	0.00104657	0.00183168	0.000561006	0.000433147
5.24333	0.000494021	0.000333803	0.00149711	0.000877781	0.00137539	0.00153661	0.00100413	0.0018296	0.000574852	0.00042487
5.24667	0.000519844	0.000355199	0.00148905	0.000870782	0.00137056	0.00153698	0.000975693	0.0018311	0.000582042	0.000413534
5.25	0.000563982	0.000357678	0.00147519	0.000862989	0.00137073	0.00152563	0.000934603	0.00183589	0.000582493	0.000403446
5.25333	0.000614442	0.000334295	0.00145451	0.000858913	0.00137528	0.00150372	0.000881939	0.00184147	0.000578279	0.0003955
5.25667	0.000658063	0.000291103	0.0014318	0.00086003	0.0013798	0.00147695	0.000839461	0.00184535	0.000571309	0.000389094
5.26	0.000687525	0.000251134	0.00141547	0.000863831	0.00138161	0.00145301	0.000811373	0.00184832	0.000562369	0.000384786
5.26333	0.000699984	0.000235059	0.00141066	0.000867067	0.00138251	0.00143809	0.000791619	0.00185287	0.000551437	0.000383949
5.26667	0.000695304	0.000238663	0.00141548	0.000869021	0.00138581	0.00143564	0.000791156	0.00185879	0.000537214	0.000385809
5.27	0.000675798	0.000239768	0.00142279	0.000871009	0.00139254	0.00144528	0.000825803	0.00186404	0.000520732	0.00038724
5.27333	0.000644915	0.000222086	0.00142562	0.000874787	0.00140043	0.00146207	0.000900921	0.00186827	0.000507951	0.000386139
5.27667	0.000608256	0.000187002	0.00142179	0.000880988	0.00140595	0.00148009	0.00102353	0.00187226	0.000505084	0.000382089
5.28	0.000575493	0.000149754	0.00141383	0.000888131	0.00140748	0.00149735	0.00119106	0.00187564	0.000514019	0.000374522
5.28333	0.000558398	0.000126816	0.00140611	0.000894114	0.00140656	0.00151554	0.00135553	0.00187705	0.000531334	0.000363896
5.28667	0.000563831	0.000123399	0.00140272	0.000898362	0.00140559	0.001536	0.00144137	0.00187663	0.00054954	0.000353022
5.29	0.000585562	0.000131794	0.0014068	0.000900899	0.00140568	0.00155768	0.00140557	0.00187631	0.000562065	0.000343347
5.29333	0.000605902	0.000138601	0.00141868	0.000899415	0.00140686	0.00157728	0.00126193	0.00187687	0.000567044	0.000332468
5.29667	0.000609117	0.000137189	0.00143401	0.000890173	0.00140858	0.00158949	0.0010767	0.00187672	0.000565644	0.000318969
5.3	0.000594081	0.000135843	0.00144761	0.000873326	0.00140923	0.00158865	0.00093171	0.0018734	0.000559686	0.000306262
5.30333	0.000573312	0.000147664	0.00145894	0.000854161	0.00140708	0.00157266	0.00085389	0.00186581	0.000551668	0.00029984
5.30667	0.000558341	0.000173471	0.00147071	0.000837994	0.00140303	0.00154577	0.000809251	0.00185516	0.000544394	0.000303555
5.31	0.00054947	0.000201117	0.00148354	0.000826853	0.00140052	0.00151668	0.000773988	0.00184397	0.000539447	0.000317395
5.31333	0.000542085	0.000220842	0.00149485	0.000820563	0.0014022	0.0014935	0.000752729	0.00183567	0.000536936	0.000336309
5.31667	0.000535389	0.000233388	0.00150183	0.000817882	0.00140758	0.00147914	0.00073421	0.00183387	0.000536009	0.000352763
5.32	0.000532073	0.000243854	0.00150368	0.000817298	0.00141281	0.00147019	0.000690651	0.00183912	0.000534028	0.000362311
5.32333	0.000534736	0.000255295	0.00150129	0.000818019	0.00141337	0.00146163	0.000618773	0.00184834	0.000527231	0.000365717
5.32667	0.000543061	0.000265361	0.00149628	0.00081979	0.00140765	0.00145213	0.00054296	0.0018584	0.000513616	0.000365877
5.33	0.000553209	0.000267711	0.0014902	0.000822417	0.00139784	0.00144363	0.000476754	0.0018679	0.000494933	0.00036443
5.33333	0.000560996	0.000260022	0.0014845	0.000825701	0.00138754	0.0014373	0.000407731	0.0018755	0.000477597	0.000361887
5.33667	0.000565424	0.000247095	0.0014789	0.000829639	0.00137865	0.00143194	0.000322119	0.00187855	0.000470889	0.000360104
5.34	0.000567362	0.000237613	0.00147033	0.000834675	0.00137079	0.0014278	0.000223311	0.00187449	0.000479683	0.000362432
5.34333	0.000567276	0.000239489	0.00145692	0.000839918	0.00136389	0.00142961	0.000132914	0.00186369	0.000497899	0.000369008
5.34667	0.000567032	0.000251961	0.00144167	0.000842513	0.00135984	0.00144243	8.10602e-05	0.00184931	0.000512976	0.000374181
5.35	0.000570398	0.000262213	0.00142996	0.000841112	0.001361	0.00146487	9.27118e-05	0.00183498	0.000516535	0.000372987
5.35333	0.000579606	0.000254004	0.00142655	0.000836941	0.00136825	0.00149	0.000180717	0.00182357	0.000508737	0.000367809
5.35667	0.000592079	0.000222151	0.00143473	0.000831637	0.00138038	0.00151127	0.000327057	0.00181692	0.000497129	0.0003658
5.36	0.000601983	0.000178338	0.00145447	0.000828107	0.00139336	0.0015244	0.000474092	0.00181524	0.000491993	0.000371342
5.36333	0.000605773	0.000139659	0.00148094	0.00083119	0.00140208	0.00152734	0.000568347	0.00181692	0.000497579	0.000383162
5.36667	0.000603907	0.000117632	0.00150691	0.000843215	0.00140453	0.00152214	0.000610015	0.00181933	0.000509114	0.000398472
5.37	0.00059856	0.000120966	0.00152673	0.000859756	0.00140309	0.00151414	0.000636791	0.0018202	0.000519663	0.00041366
5.37333	0.000592962	0.00015475	0.00153682	0.000872036	0.00140219	0.00150648	0.000669778	0.00181848	0.000526555	0.000420754
5.37667	0.000590177	0.000210357	0.00153459	0.000874602	0.00140559	0.00149774	0.000687526	0.00181459	0.000530354	0.000413275
5.38	0.000588125	0.000266652	0.00152041	0.000869372	0.00141392	0.00148651	0.000650719	0.00180949	0.000529872	0.000395412
5.38333	0.000578852	0.000305163	0.00149878	0.000861396	0.00142404	0.00147627	0.000549095	0.00180379	0.000521141	0.000378573
5.38667	0.000556891	0.000318879	0.00147598	0.000853686	0.00143135	0.00147241	0.000423473	0.00179897	0.000502658	0.00037176
5.39	0.000525966	0.000308933	0.00145754	0.000846796	0.00143211	0.00147595	0.00033975	0.00179712	0.000479882	0.000377819
5.39333	0.000497811	0.000282773	0.00144699	0.000840276	0.00142518	0.00148415	0.000339866	0.00179824	0.000462436	0.000394344
5.39667	0.000486328	0.000254422	0.00144452	0.000834062	0.00141279	0.00149584	0.000416104	0.00180006	0.000455985	0.0004153
5.4	0.000498672	0.000234846	0.00144748	0.000829524	0.00139869	0.00151124	0.000527721	0.00180045	0.000457892	0.000434924
5.40333	0.000528937	0.000223786	0.00145237	0.000828902	0.00138542	0.00152664	0.000635016	0.00179837	0.000462431	0.000450393
5.40667	0.000562116	0.000217099	0.00145716	0.000833488	0.00137438	0.00153321	0.000726223	0.0017935	0.000467818	0.000459743
5.41	0.000585857	0.000212131	0.00146276	0.000842491	0.00136729	0.0015248	0.000810987	0.00178682	0.000474898	0.000461785
5.41333	0.000596608	0.00020433	0.00147071	0.000853405	0.00136614	0.0015051	0.00089008	0.00178089	0.000483011	0.000459165
5.41667	0.000595761	0.000190847	0.00147912	0.000863471	0.00137148	0.00148311	0.000950267	0.00177832	0.000490772	0.00045594
5.42	0.000584543	0.000177873	0.00148285	0.000871149	0.00138111	0.00146431	0.000980863	0.00178013	0.000496898	0.00045255
5.42333	0.000563415	0.00017609	0.00147862	0.000876112	0.00139119	0.00145035	0.000989042	0.00178495	0.000498308	0.000446783
5.42667	0.000536293	0.000189259	0.0014681	0.000878601	0.00139907	0.00144321	0.00100594	0.00179015	0.000490981	0.000437835
5.43	0.00051403	0.00021071	0.00145596	0.000879259	0.0014039	0.00144332	0.00105637	0.00179432	0.000474101	0.000427693
5.43333	0.000507356	0.000229042	0.00144659	0.000878869	0.00140454	0.00144759	0.00111594	0.00179766	0.000451635	0.000418976
5.43667	0.000516729	0.000236276	0.00144089	0.000877979	0.00139989	0.00145382	0.00113534	0.00180083	0.000431244	0.000411668
5.44	0.00053447	0.000232422	0.00143585	0.000877436	0.00139172	0.00146272	0.00110332	0.00180308	0.000423399	0.000404982
5.44333	0.000554329	0.000222133	0.00142958	0.000879102	0.0013838	0.00147387	0.00104217	0.00180119	0.000435347	0.000400706
5.44667	0.000573419	0.000211871	0.00142464	0.000884671	0.00137857	0.00148376	0.000964041	0.00179267	0.000462347	0.000400414
5.45	0.000587242	0.000210552	0.0014245	0.000893604	0.00137704	0.00148832	0.000880936	0.00177948	0.000490426	0.000403237
5.45333	0.000590084	0.000223043	0.00142948	0.000903338	0.00138039	0.00148629	0.000824337	0.00176678	0.00050804	0.000408652
5.45667	0.000581436	0.000242126	0.00143768	0.000911319	0.00138894	0.00148022	0.00082152	0.00175953	0.000511069	0.000417397
5.46	0.000567168	0.000255545	0.00144763	0.000915532	0.00140024	0.00147442	0.000870789	0.00175945	0.000500624	0.000429052
5.46333	0.000555333	0.00025913	0.00145759	0.000914281	0.00141027	0.00147223	0.00094475	0.00176304	0.000481611	0.000440246
5.46667	0.000552262	0.000258638	0.00146506	0.000906944	0.0014164	0.00147476	0.00100555	0.00176427	0.000461466	0.000446079
5.47	0.000558097	0.000260764	0.00147035	0.000894628	0.00141816	0.00148189	0.00101898	0.00176016	0.000447642	0.000445033
5.47333	0.000564965	0.000263643	0.00147627	0.000880774	0.00141654	0.00149358	0.000978316	0.00175163	0.000444885	0.000442364
5.47667	0.000564692	0.000260189	0.00148303	0.000870479	0.00141389	0.00150837	0.000914039	0.00174081	0.000451887	0.000445495
5.48	0.000559073	0.000249314	0.00148822	0.000867798	0.00141279	0.00152238	0.00086234	0.0017305	0.000461508	0.000455858
5.48333	0.000556747	0.00023505	0.00149005	0.000874028	0.00141361	0.00153253	0.000826034	0.0017246	0.000467582	0.000466798
5.48667	0.000558922	0.000219124	0.00148842	0.000887754	0.00141431	0.00154003	0.000777537	0.00172521	0.000470475	0.000469203
5.49	0.000557896	0.000200402	0.00148647	0.000905217	0.00141289	0.00154838	0.000697789	0.00172932	0.000475144	0.000460068
5.49333	0.000551472	0.000178932	0.00148919	0.000921126	0.00140981	0.00155845	0.00059929	0.00173059	0.000485893	0.000445661
5.49667	0.000547783	0.000161724	0.00149806	0.00093086	0.00140761	0.00156794	0.000516532	0.00172548	0.000502731	0.000435678
5.5	0.000553812	0.000164009	0.00150894	0.000932832	0.00140839	0.00157499	0.000491145	0.00171642	0.000520554	0.000434935
5.50333	0.000567111	0.000197208	0.00151562	0.000928269	0.00141254	0.00157853	0.000548902	0.00170922	0.000532644	0.000440631
5.50667	0.000579685	0.000253456	0.00151489	0.000918937	0.00141913	0.00157655	0.000670781	0.00170864	0.000534437	0.00044741
5.51	0.000585196	0.000308469	0.00150988	0.000905412	0.00142582	0.00156844	0.000803425	0.00171484	0.000524464	0.000453293
5.51333	0.000580697	0.000340442	0.00150617	0.000888501	0.00142855	0.00155837	0.000910027	0.00172349	0.000505928	0.000458279
5.51667	0.000566249	0.000342588	0.00150413	0.000872193	0.00142395	0.00155162	0.000987113	0.00172991	0.000486716	0.000461119
5.52	0.000545932	0.000322195	0.00150008	0.000861632	0.00141289	0.00154814	0.00103349	0.00173187	0.000475113	0.000460739
5.52333	0.000527056	0.000294744	0.0014936	0.000857774	0.0013999	0.00154355	0.00104113	0.00172942	0.000475836	0.00045763
5.52667	0.000514999	0.000276124	0.00148828	0.000856478	0.00139	0.00153579	0.001025	0.00172418	0.000488555	0.000452699
5.53	0.000508662	0.000272837	0.00148624	0.000852709	0.0013871	0.00152683	0.0010397	0.00171886	0.000508962	0.000445732
5.53333	0.000503595	0.000277694	0.00148572	0.000845206	0.00139279	0.00151901	0.00114318	0.00171541	0.000531617	0.000436096
5.53667	0.000499059	0.000277452	0.00148505	0.000836743	0.00140504	0.00151238	0.0013389	0.00171333	0.000551044	0.000425459
5.54	0.000500014	0.000264247	0.00148684	0.000830175	0.00141929	0.0015055	0.00157047	0.00171114	0.000564166	0.000417738
5.54333	0.000511719	0.000241532	0.00149545	0.000826336	0.00143167	0.00149726	0.00176754	0.00170934	0.000574171	0.000415548
5.54667	0.000531843	0.000221046	0.00151086	0.000825187	0.00144193	0.00148696	0.00188329	0.00171	0.000585669	0.000418387
5.55	0.000549226	0.00021215	0.001527	0.000826543	0.0014525	0.00147452	0.00190358	0.0017138	0.000597298	0.000424831
5.55333	0.000551479	0.00021709	0.00153693	0.000830216	0.00146384	0.00146184	0.0018395	0.0017188	0.000603665	0.000434566
5.55667	0.000534736	0.000233629	0.00153781	0.000836054	0.00147319	0.00145311	0.00172341	0.00172235	0.000601207	0.000446662
5.56	0.000505648	0.000255601	0.00152992	0.000842768	0.00147832	0.00145161	0.00160245	0.00172309	0.000591433	0.000456777
5.56333	0.000473388	0.000274304	0.00151465	0.00084828	0.00147938	0.00145696	0.0015082	0.00172094	0.000579595	0.000459479
5.56667	0.000443446	0.000282532	0.00149624	0.000852173	0.00147732	0.00146748	0.00145989	0.00171767	0.000569695	0.00045348
5.57	0.000419231	0.000278288	0.00148026	0.000855164	0.00147283	0.00148351	0.00149404	0.00171626	0.000562715	0.000442161
5.57333	0.000404317	0.000264451	0.00146891	0.00085599	0.0014671	0.00150543	0.00162379	0.00171739	0.00055945	0.000430004
5.57667	0.000400994	0.000245479	0.00146112	0.000851695	0.00146193	0.00153006	0.00180165	0.00171862	0.000561158	0.000420622
5.58	0.000406901	0.000225922	0.00145439	0.00084123	0.00145868	0.00155055	0.00196744	0.0017178	0.000565629	0.000416588
5.58333	0.000417264	0.000209865	0.00144591	0.000827296	0.00145669	0.00155848	0.00208692	0.00171503	0.000566105	0.000419664
5.58667	0.000431956	0.000201851	0.00143616	0.000814636	0.00145316	0.00154855	0.00213395	0.00171225	0.000557254	0.000430549
5.59	0.000452998	0.000209224	0.00143039	0.000807363	0.00144583	0.00152336	0.0020907	0.00171252	0.000540945	0.000446717
5.59333	0.000476101	0.000237242	0.00143381	0.00080668	0.00143497	0.00149208	0.00197631	0.00171768	0.000525444	0.000461394
5.59667	0.000492514	0.000278334	0.00144728	0.000810299	0.00142242	0.00146334	0.00183487	0.00172627	0.000518835	0.000467497
5.6	0.000497308	0.000313697	0.0014669	0.000815016	0.00141067	0.00144147	0.00169204	0.00173487	0.000523049	0.000462924
5.60333	0.00049166	0.000329726	0.00148584	0.000818766	0.00140263	0.00142895	0.00154709	0.00173999	0.00053419	0.000451631
5.60667	0.000480565	0.000327664	0.00149856	0.000819825	0.00139999	0.00142703	0.00140179	0.0017394	0.000546495	0.000439382
5.61	0.000469778	0.000317375	0.00150299	0.000817183	0.0014028	0.00143283	0.00128685	0.0017337	0.00055564	0.000429338
5.61333	0.000463017	0.000308144	0.00150024	0.000811952	0.00140947	0.00143917	0.00124661	0.00172595	0.000560608	0.000423054
5.61667	0.00046123	0.000304104	0.00149527	0.000806265	0.00141646	0.00143897	0.00128782	0.00171963	0.000562469	0.000421937
5.62	0.000463505	0.000304448	0.00149521	0.00080219	0.00142125	0.00143101	0.00135908	0.00171594	0.000561751	0.00042536
5.62333	0.00046873	0.000306695	0.00150351	0.000802155	0.00142468	0.00142172	0.0014009	0.00171288	0.00055771	0.000429751
5.62667	0.000476711	0.000309351	0.00151715	0.000807717	0.00142858	0.0014193	0.00140368	0.00170805	0.00055064	0.000431143
5.63	0.000486773	0.00031483	0.0015303	0.000818405	0.00143403	0.00142592	0.00139303	0.00170151	0.000544399	0.000429641
5.63333	0.000497437	0.000327683	0.00153898	0.000832779	0.00144111	0.00143766	0.00138817	0.00169408	0.00054464	0.000432288
5.63667	0.000508928	0.000346469	0.00154119	0.000848921	0.00144773	0.00144917	0.00139268	0.0016844	0.000552621	0.000448038
5.64	0.000523554	0.000362814	0.00153506	0.000863777	0.00145076	0.00145592	0.00139751	0.00166962	0.000561614	0.000478255
5.64333	0.000542925	0.000370716	0.00152032	0.000873728	0.00144902	0.00145506	0.00139245	0.00164895	0.000562657	0.000514306
5.64667	0.00056518	0.000370131	0.00150057	0.000876843	0.00144353	0.00144789	0.00138119	0.00162658	0.000553675	0.000543048
5.65	0.000584328	0.000360158	0.00148236	0.000874117	0.00143628	0.00144067	0.00137613	0.00161045	0.000541192	0.000554374
5.65333	0.00059416	0.000336737	0.0014717	0.000868022	0.00143069	0.00143817	0.00138832	0.00160598	0.00053473	0.000547577
5.65667	0.000593565	0.000299424	0.00146974	0.000860701	0.00143105	0.00143906	0.00142069	0.00161147	0.000539766	0.000530386
5.66	0.000585139	0.000255592	0.00147147	0.000853182	0.00143856	0.00144077	0.0014612	0.00162119	0.000552317	0.000509738
5.66333	0.000570312	0.000218158	0.00147092	0.000845538	0.00144943	0.00144276	0.00148817	0.00163087	0.000560241	0.000487016
5.66667	0.000549743	0.000198629	0.00146667	0.00083778	0.00145804	0.00144335	0.00147972	0.00163892	0.000553575	0.000464228
5.67	0.000524695	0.000199752	0.00146035	0.000830845	0.00146079	0.00143997	0.00142154	0.00164504	0.000533111	0.00044719
5.67333	0.000496634	0.000214991	0.00145286	0.000827469	0.00145805	0.00143341	0.00132949	0.00164896	0.000507505	0.000437984
5.67667	0.000469024	0.000234474	0.0014468	0.000830877	0.00145367	0.0014282	0.00125614	0.00165003	0.000486181	0.000432007
5.68	0.000447092	0.000249565	0.00144784	0.000841173	0.00145107	0.00142951	0.00124079	0.00164801	0.000474636	0.000427544
5.68333	0.000434295	0.000255276	0.00145759	0.000854455	0.0014514	0.00144082	0.00125981	0.00164388	0.000471764	0.000429982
5.68667	0.00043169	0.000253911	0.00147023	0.000865794	0.00145548	0.00146045	0.00126205	0.00163921	0.000472812	0.000441819
5.69	0.000437288	0.000253187	0.0014786	0.000871765	0.00146345	0.00147919	0.00124102	0.00163447	0.000475045	0.000456782
5.69333	0.000445656	0.000256688	0.00147911	0.000871219	0.0014724	0.00148571	0.00124129	0.00162893	0.000478546	0.000467117
5.69667	0.000453242	0.000262696	0.0014727	0.000865641	0.00147826	0.00147489	0.00130013	0.0016226	0.000485018	0.000470056
5.7	0.000461309	0.000271945	0.00146357	0.000858859	0.00148004	0.00144988	0.00139704	0.00161697	0.000496311	0.000466787
5.70333	0.000471306	0.000285262	0.00145544	0.000855524	0.00147935	0.00141898	0.0014663	0.0016143	0.000511928	0.000461906
5.70667	0.00048266	0.000295877	0.00144954	0.000859322	0.00147771	0.00139038	0.00145877	0.0016162	0.000530286	0.000463298
5.71	0.000494344	0.000294632	0.00144559	0.000871341	0.00147589	0.00136893	0.00138454	0.00162184	0.000550944	0.000475074
5.71333	0.000503409	0.000278669	0.00144252	0.000889228	0.00147456	0.00135793	0.00130024	0.00162811	0.000571477	0.000491132
5.71667	0.000504887	0.000249036	0.00143955	0.000908054	0.00147433	0.00135806	0.00125745	0.00163219	0.000585627	0.000500983
5.72	0.00049621	0.000208881	0.00143746	0.00092149	0.00147497	0.00136419	0.00125294	0.00163301	0.000587639	0.000500823
5.72333	0.000479352	0.000167965	0.00143754	0.000923376	0.00147447	0.00136989	0.00124021	0.00163116	0.00057786	0.000495579
5.72667	0.000459357	0.00013783	0.00143991	0.00091206	0.00147051	0.00137304	0.00119677	0.0016289	0.0005638	0.000490555
5.73	0.000441494	0.000121021	0.00144332	0.000892538	0.00146329	0.00137438	0.00115217	0.00162906	0.000554251	0.000486103
5.73333	0.000428216	0.000113509	0.00144642	0.000871596	0.00145565	0.00137549	0.00114688	0.00163275	0.000551636	0.000482256
5.73667	0.000419102	0.000115394	0.00144941	0.000853086	0.00144999	0.00137923	0.00119414	0.00163848	0.000551096	0.000481684
5.74	0.000413827	0.000132193	0.00145362	0.000838198	0.00144658	0.00138955	0.00127482	0.0016442	0.000545756	0.00048591
5.74333	0.000413755	0.00016673	0.00145964	0.000827083	0.00144499	0.00140838	0.00134862	0.00164915	0.000532131	0.000494082
5.74667	0.000419173	0.000213617	0.0014666	0.000820508	0.00144537	0.00143153	0.00138219	0.00165337	0.000512421	0.000504587
5.75	0.000428224	0.00026251	0.00147401	0.000819707	0.00144749	0.00145065	0.00137818	0.00165675	0.0004929	0.0005126
5.75333	0.000439484	0.000303956	0.00148177	0.000822771	0.00145016	0.00146026	0.00136861	0.0016582	0.00047887	0.000510008
5.75667	0.000451864	0.000332595	0.00148696	0.00082429	0.00145176	0.00146077	0.00137289	0.00165597	0.00047037	0.000493862
5.76	0.000462924	0.000346293	0.00148483	0.000821281	0.00145074	0.00145587	0.0013798	0.00165093	0.000464092	0.000471019
5.76333	0.000469957	0.000343043	0.00147446	0.000816369	0.00144657	0.0014492	0.00138335	0.00164752	0.000459255	0.000451345
5.76667	0.000473215	0.000324005	0.00146031	0.000812823	0.00144043	0.00144091	0.00139805	0.00164883	0.000459375	0.000439761
5.77	0.00047699	0.000298644	0.00144879	0.000810545	0.00143496	0.00142796	0.0014232	0.00165308	0.000466948	0.000435502
5.77333	0.000485789	0.00027865	0.0014446	0.000809399	0.00143268	0.00140957	0.00143647	0.00165619	0.000478472	0.000436597
5.77667	0.000499655	0.000267934	0.0014479	0.00081178	0.00143469	0.00138963	0.00142243	0.00165602	0.000487638	0.00044259
5.78	0.000513693	0.000262817	0.00145365	0.00081912	0.00144071	0.00137315	0.00138053	0.00165266	0.000491809	0.000452468
5.78333	0.000521107	0.000257115	0.00145591	0.000829489	0.00144982	0.00136272	0.00133064	0.00164645	0.000493555	0.000464145
5.78667	0.00051609	0.000246055	0.00145391	0.000840218	0.00146056	0.0013573	0.00132069	0.00163788	0.000497197	0.000476907
5.79	0.000497445	0.000231131	0.00145198	0.000849598	0.00147107	0.00135371	0.0013918	0.00162864	0.000505136	0.000490037
5.79333	0.000470603	0.000220628	0.0014534	0.000855929	0.00147945	0.00134961	0.00153138	0.0016205	0.000517929	0.00049958
5.79667	0.000443302	0.000220396	0.00145723	0.00085809	0.00148367	0.0013451	0.00167275	0.00161396	0.000533965	0.000501412
5.8	0.000419181	0.000226423	0.00146066	0.000856695	0.00148277	0.00134372	0.00174081	0.00160946	0.000547166	0.000497637
5.80333	0.000395303	0.000229293	0.00146238	0.000853041	0.00147913	0.0013495	0.00171098	0.00160804	0.000552291	0.000494572
5.80667	0.000367191	0.000224529	0.00146386	0.000847211	0.00147675	0.00136049	0.00162371	0.00160906	0.000551977	0.000494429
5.81	0.00033918	0.000215966	0.0014678	0.000838607	0.00147795	0.0013692	0.00155523	0.00160907	0.000551542	0.000493306
5.81333	0.000325788	0.000208509	0.00147599	0.000828436	0.00148314	0.00137108	0.00157842	0.00160473	0.000550473	0.00048657
5.81667	0.000339029	0.000203727	0.00148892	0.000820713	0.00149091	0.00136812	0.00171164	0.00159668	0.000544137	0.000474673
5.82	0.000376665	0.000205055	0.00150504	0.000820783	0.00149832	0.00136412	0.00190007	0.00158916	0.000532194	0.000463111
5.82333	0.000424463	0.00021878	0.00152015	0.000832304	0.00150387	0.00136063	0.00206678	0.00158632	0.000521183	0.000456325
5.82667	0.000467696	0.000247262	0.00153052	0.000854685	0.00150878	0.00135811	0.00216285	0.00159023	0.000517923	0.000453343
5.83	0.000497136	0.000285049	0.00153617	0.000882747	0.00151392	0.00135753	0.00216401	0.00160134	0.00052275	0.000449848
5.83333	0.000508002	0.000320681	0.00153891	0.000908814	0.0015184	0.0013598	0.00206208	0.00161828	0.000529783	0.00044462
5.83667	0.0005016	0.000343201	0.00153863	0.000925929	0.00152197	0.00136519	0.00187843	0.00163738	0.00053287	0.00044287
5.84	0.000485043	0.000347677	0.00153452	0.000930965	0.00152572	0.00137222	0.00166457	0.00165447	0.000530689	0.000449815
5.84333	0.000464711	0.000333106	0.0015275	0.000925996	0.00152987	0.00137722	0.00148455	0.00166741	0.000527938	0.000462335
5.84667	0.000444257	0.000303417	0.00151936	0.000916004	0.00153271	0.00137644	0.00138724	0.00167571	0.000531518	0.000471563
5.85	0.000426968	0.000269085	0.001511	0.000905	0.00153178	0.00136966	0.00137771	0.00167892	0.000543974	0.000472868
5.85333	0.000415477	0.000238078	0.0015024	0.000894284	0.00152536	0.00136086	0.00141483	0.00167726	0.000563349	0.000470578
5.85667	0.000411595	0.00021189	0.00149382	0.000882948	0.0015138	0.00135433	0.00143775	0.00167237	0.000587723	0.000472125
5.86	0.000418169	0.000193595	0.00148623	0.000869352	0.00149915	0.00135079	0.00140827	0.00166707	0.000614366	0.000478965
5.86333	0.000436793	0.000191357	0.00148007	0.000853782	0.00148372	0.00134837	0.00133767	0.00166428	0.000637058	0.000485415
5.86667	0.000462134	0.000213218	0.00147526	0.000839408	0.00146996	0.0013463	0.00126027	0.0016643	0.00064657	0.000485029
5.87	0.00048271	0.000260439	0.00147248	0.000829326	0.00146046	0.00134486	0.00119468	0.00166423	0.00063569	0.000476489
5.87333	0.000490411	0.000322399	0.00147267	0.000824995	0.0014563	0.00134447	0.00114217	0.00166045	0.00060715	0.000464354
5.87667	0.000487318	0.000378257	0.00147542	0.000827392	0.00145669	0.00134538	0.00110305	0.00165148	0.000574082	0.000454812
5.88	0.000480608	0.000409088	0.00148012	0.000835565	0.00145932	0.00134626	0.00109132	0.00163965	0.00055062	0.000451164
5.88333	0.000471859	0.000408057	0.00148628	0.000845009	0.00146041	0.00134569	0.00112909	0.00162955	0.000542345	0.000452754
5.88667	0.0004549	0.000378721	0.00149052	0.000851519	0.00145728	0.00134398	0.00121081	0.00162358	0.000544142	0.000456133
5.89	0.000425518	0.000332391	0.00148795	0.000855141	0.00145106	0.00134064	0.00129013	0.00162049	0.000546909	0.000456358
5.89333	0.000390746	0.000287797	0.00147942	0.000857624	0.00144472	0.0013337	0.00132304	0.00161849	0.000546406	0.000446789
5.89667	0.000364256	0.000261089	0.00147313	0.000859255	0.00144007	0.00132349	0.00131193	0.00161809	0.000545096	0.000422179
5.9	0.000352931	0.000253837	0.0014771	0.000860168	0.00143756	0.00131459	0.00129596	0.00162138	0.000545735	0.000386816
5.90333	0.000353024	0.000257198	0.0014912	0.000861348	0.00143693	0.00131206	0.00131213	0.00162851	0.000546348	0.000355845
5.90667	0.000357258	0.000265306	0.00150724	0.000862647	0.00143694	0.00131698	0.00136537	0.00163576	0.000543524	0.000342467
5.91	0.000360854	0.000279142	0.00151641	0.000862481	0.00143551	0.00132721	0.00141676	0.00163798	0.000536066	0.000345384
5.91333	0.00036267	0.000299898	0.00151563	0.000860401	0.00143121	0.00133975	0.00140893	0.00163357	0.000523526	0.000353479
5.91667	0.000362318	0.000322315	0.00150734	0.000857276	0.00142501	0.00135187	0.00131637	0.00162573	0.000505692	0.000359978
5.92	0.000356613	0.000338232	0.00149634	0.000853526	0.00142023	0.00136187	0.0011647	0.0016185	0.000485295	0.000367732
5.92333	0.000341168	0.000343386	0.00148718	0.000849952	0.00142069	0.00136791	0.00100301	0.00161367	0.000469071	0.000382177
5.92667	0.000317441	0.00033631	0.00148228	0.000848481	0.00142733	0.00136611	0.000878544	0.00161149	0.0004647	0.000402957
5.93	0.000295487	0.000319659	0.00148233	0.000849713	0.00143662	0.00135322	0.000834291	0.00161196	0.000475726	0.000423819
5.93333	0.000285755	0.00030482	0.0014874	0.000850849	0.00144423	0.00133244	0.000893051	0.00161449	0.000498512	0.000439706
5.93667	0.000290628	0.000304299	0.00149619	0.000847306	0.00144902	0.00131316	0.00103322	0.0016178	0.000523206	0.00045085
5.94	0.000306303	0.000319176	0.00150543	0.000837403	0.00145189	0.00130331	0.00119754	0.001621	0.000538205	0.000459347
5.94333	0.000329046	0.000340461	0.00151127	0.000825879	0.00145434	0.00130427	0.00132351	0.00162401	0.000536066	0.000463958
5.94667	0.000355888	0.000358458	0.00151086	0.000821348	0.0014598	0.00131221	0.00137633	0.00162698	0.000516996	0.000458818
5.95	0.000382686	0.000365785	0.00150391	0.000828886	0.00147116	0.00132099	0.00137606	0.00162924	0.00048932	0.000439426
5.95333	0.000404777	0.000357771	0.00149303	0.000845829	0.00148583	0.00132539	0.00137428	0.00162911	0.000466052	0.000411844
5.95667	0.000418126	0.000338325	0.00148162	0.000865274	0.00149755	0.00132501	0.00138798	0.0016256	0.000455953	0.000390135
5.96	0.000422094	0.000319706	0.00147219	0.000881914	0.00150287	0.00132342	0.00138065	0.00161987	0.000456582	0.000382095
5.96333	0.000420623	0.000311301	0.00146587	0.000894395	0.0015024	0.00132346	0.00132324	0.00161356	0.000458993	0.000383151
5.96667	0.000417379	0.000315378	0.00146082	0.00090388	0.00149698	0.0013259	0.0012448	0.00160674	0.000457835	0.000383465
5.97	0.00041491	0.000330599	0.00145368	0.000910818	0.00148675	0.00133057	0.0011919	0.00159924	0.000453763	0.000376157
5.97333	0.000417573	0.00035089	0.00144475	0.000913923	0.00147361	0.00133533	0.00116015	0.00159313	0.000449602	0.000361887
5.97667	0.000426874	0.000366417	0.00143891	0.000912293	0.0014618	0.00133705	0.00110328	0.00159163	0.000448711	0.00034819
5.98	0.000437238	0.000370689	0.00143881	0.000906523	0.00145512	0.00133556	0.00100339	0.00159525	0.000454203	0.000340965
5.98333	0.00044023	0.000361253	0.00144088	0.000898142	0.00145409	0.00133277	0.000901577	0.00160055	0.000466403	0.000339572
5.98667	0.000431238	0.000336069	0.00143969	0.000889302	0.00145614	0.00132858	0.000852347	0.00160424	0.000481894	0.000343221
5.99	0.000413805	0.000298245	0.00143379	0.000883324	0.00145812	0.00132267	0.000883598	0.00160617	0.000495342	0.000353451
5.99333	0.000397105	0.000262027	0.00142776	0.000884215	0.00145753	0.00131828	0.000999498	0.00160747	0.000502432	0.000368403
5.99667	0.000386971	0.000246194	0.00142914	0.000893808	0.00145202	0.00131993	0.00117717	0.00160854	0.000502212	0.00038265
6	0.000382155	0.000259325	0.00144172	0.0009095	0.00144019	0.00132716	0.00136965	0.00160982	0.000496254	0.0003938
6.00333	0.000379643	0.000290918	0.00146115	0.000925428	0.0014239	0.00133448	0.00153328	0.00161242	0.000486443	0.000403865
6.00667	0.000378445	0.000318406	0.00147807	0.000936155	0.00140803	0.00133762	0.00163544	0.00161699	0.000475197	0.000413402
6.01	0.000377404	0.000326773	0.00148548	0.000940003	0.0013972	0.00133627	0.00165338	0.00162219	0.000465434	0.000419708
6.01333	0.000374856	0.000318229	0.00148223	0.000938816	0.00139344	0.00133189	0.00158586	0.00162632	0.000458914	0.000420985
6.01667	0.000371641	0.000301718	0.00147245	0.000934645	0.00139638	0.00132616	0.00145337	0.00163009	0.000455959	0.000417942
6.02	0.0003705	0.000282188	0.00146297	0.000927579	0.0014043	0.0013205	0.00129118	0.00163505	0.000456336	0.000412807
6.02333	0.000372947	0.000261266	0.00146007	0.000916684	0.00141415	0.00131524	0.00114271	0.00163952	0.000459596	0.000407101
6.02667	0.000380074	0.00024104	0.00146761	0.000902147	0.0014228	0.00130942	0.00104468	0.00163896	0.000463531	0.000398994
6.03	0.000394169	0.000225327	0.00148461	0.000886248	0.00142926	0.00130222	0.00101362	0.00163084	0.000463552	0.000387069
6.03333	0.00041336	0.000217471	0.00150372	0.000872541	0.0014337	0.00129345	0.00104819	0.00161796	0.000456959	0.000376597
6.03667	0.000427183	0.000216812	0.00151665	0.000864281	0.00143548	0.00128261	0.00113696	0.00160527	0.000446421	0.000377967
6.04	0.000423903	0.000219727	0.00152168	0.0008637	0.00143397	0.00127089	0.00124866	0.00159419	0.000437947	0.000397932
6.04333	0.000401755	0.000225411	0.00152311	0.000871497	0.00143012	0.0012633	0.00133427	0.00158238	0.000437129	0.000431463
6.04667	0.000372043	0.000238152	0.0015238	0.000885191	0.00142597	0.00126526	0.00135777	0.00156825	0.000446242	0.000462709
6.05	0.000351402	0.000262315	0.00152186	0.000898573	0.00142354	0.00127824	0.00131332	0.00155432	0.000463159	0.000476973
6.05333	0.000349364	0.00029635	0.00151543	0.000905268	0.00142483	0.00129999	0.00122439	0.00154568	0.000482686	0.000471525
6.05667	0.000361909	0.000334369	0.00150634	0.000904257	0.00143144	0.00132545	0.00112732	0.00154587	0.000498444	0.000454311
6.06	0.000376299	0.000372889	0.0014986	0.00090067	0.00144338	0.00134661	0.00103507	0.00155485	0.000504591	0.000436619
6.06333	0.000381875	0.000410444	0.00149548	0.000900312	0.00145845	0.00135679	0.000930321	0.00156933	0.000498916	0.000427814
6.06667	0.00037683	0.000440839	0.00149833	0.000904289	0.00147247	0.00135623	0.000796288	0.00158405	0.000486171	0.000432305
6.07	0.000367923	0.000454313	0.00150594	0.000909711	0.0014812	0.00135145	0.000641884	0.00159449	0.000475511	0.000449337
6.07333	0.000363431	0.000446531	0.00151394	0.000914207	0.00148302	0.00134989	0.000504494	0.00159957	0.000472713	0.000474078
6.07667	0.000364507	0.000422628	0.00151806	0.0009167	0.00147948	0.00135508	0.000420579	0.00160057	0.000478294	0.000498936
6.08	0.000366186	0.000392772	0.00151865	0.00091573	0.0014732	0.00136436	0.000393688	0.00159806	0.000492203	0.000517569
6.08333	0.000366574	0.000365692	0.00151899	0.000911042	0.00146635	0.00137098	0.000403024	0.00159213	0.000513291	0.000529027
6.08667	0.000368454	0.000346256	0.00152102	0.000904611	0.00146079	0.00136952	0.000422778	0.00158438	0.000535768	0.000535201
6.09	0.000371418	0.000336904	0.00152448	0.000898477	0.00145795	0.0013598	0.00044041	0.00157738	0.000552391	0.000535361
6.09333	0.000368519	0.000337619	0.00152766	0.000894098	0.00145805	0.00134637	0.000458312	0.00157282	0.000559172	0.000526605
6.09667	0.0003539	0.000346618	0.00152893	0.00089295	0.00145939	0.00133522	0.00046055	0.00157073	0.000555567	0.000508544
6.1	0.000331544	0.000363993	0.00152937	0.000895598	0.00145891	0.00133102	0.000417145	0.00157038	0.000544043	0.000483544
6.10333	0.000312561	0.000388314	0.00153176	0.000900851	0.00145478	0.00133645	0.000333886	0.00157128	0.000529751	0.000452314
6.10667	0.000305635	0.000412422	0.00153562	0.00090614	0.00144851	0.00135139	0.000256877	0.00157158	0.000518647	0.000414343
6.11	0.000311599	0.000431682	0.00153638	0.000908386	0.00144343	0.00137102	0.000226706	0.00156792	0.000514596	0.00037575
6.11333	0.000322565	0.000448806	0.00152978	0.000906363	0.00144216	0.00138651	0.000250935	0.00155982	0.000516377	0.000349126
6.11667	0.00032817	0.00046386	0.00151511	0.000902259	0.00144509	0.00139149	0.000317335	0.00155193	0.000517871	0.000340013
6.12	0.000324561	0.000468512	0.00149601	0.000899428	0.00144987	0.00138676	0.000408464	0.00154888	0.000513149	0.000341064
6.12333	0.000315905	0.000452976	0.0014794	0.000900098	0.00145381	0.00137645	0.000502257	0.00155113	0.000500608	0.000342583
6.12667	0.000310745	0.000415449	0.00147133	0.000905035	0.00145717	0.00136295	0.000576758	0.00155657	0.000482497	0.000340189
6.13	0.000316924	0.000366714	0.00147252	0.000912663	0.00146114	0.00134795	0.000610092	0.00156262	0.000463301	0.000332655
6.13333	0.000335735	0.000323541	0.00147953	0.000920169	0.00146487	0.00133392	0.000589336	0.00156669	0.000448491	0.000321412
6.13667	0.000361651	0.000297019	0.00148878	0.00092628	0.0014678	0.00132299	0.000529958	0.0015682	0.000441977	0.000313405
6.14	0.000388148	0.000291438	0.00149755	0.000930873	0.00147182	0.00131674	0.000463598	0.00156977	0.000444178	0.000318215
6.14333	0.000410446	0.000305767	0.00150339	0.00093288	0.0014792	0.00131656	0.000406998	0.00157406	0.000452641	0.000338345
6.14667	0.000423982	0.00032889	0.00150585	0.000930522	0.00149046	0.00132265	0.000359041	0.00158059	0.000463741	0.000362988
6.15	0.000424965	0.000345114	0.00150687	0.000923261	0.00150392	0.00133319	0.000313206	0.00158661	0.000473551	0.000375816
6.15333	0.000413418	0.000347834	0.00150831	0.000913231	0.00151492	0.00134374	0.000253366	0.00158902	0.000479174	0.00037094
6.15667	0.000395346	0.000341984	0.00151098	0.000904046	0.00151719	0.00134662	0.000154674	0.00158651	0.000480039	0.000356869
6.16	0.000380268	0.000336319	0.00151611	0.000898381	0.00150819	0.0013367	3.97392e-05	0.00158136	0.00047571	0.000345268
6.16333	0.000374483	0.000335604	0.00152539	0.00089767	0.0014924	0.00131916	0	0.00157777	0.00046361	0.000340117
6.16667	0.000377971	0.000338074	0.00153915	0.000902671	0.0014781	0.00130454	9.07827e-05	0.00157862	0.000442296	0.00033709
6.17	0.000387509	0.00033748	0.00155487	0.000912219	0.00147169	0.00129653	0.000253636	0.00158414	0.000415763	0.000330949
6.17333	0.000400069	0.000325714	0.00156787	0.000921841	0.00147483	0.00129005	0.000396041	0.00159226	0.000392987	0.000322029
6.17667	0.000413662	0.000299201	0.00157359	0.000926315	0.00148382	0.00127942	0.000484663	0.00160059	0.000383161	0.000315001
6.18	0.000427692	0.000266336	0.00156991	0.000924142	0.00149156	0.00126467	0.000531386	0.0016077	0.000389691	0.000313471
6.18333	0.000443453	0.000242767	0.00155866	0.000917236	0.00149296	0.00125001	0.000547629	0.00161244	0.000408479	0.000318501
6.18667	0.000463426	0.000239248	0.00154547	0.00090672	0.00148922	0.00123928	0.000542073	0.00161416	0.000431375	0.000330052
6.19	0.000488452	0.00025497	0.00153547	0.000892694	0.00148638	0.00123431	0.000531039	0.00161294	0.000450524	0.00034562
6.19333	0.000516593	0.000277155	0.00152873	0.00087749	0.00148963	0.00123504	0.000522705	0.00160816	0.000461461	0.000358134
6.19667	0.000544719	0.000291447	0.00152263	0.000865574	0.00149896	0.00123917	0.000505266	0.0015981	0.000464354	0.000360825
6.2	0.000569264	0.000293815	0.00151591	0.000860579	0.00150948	0.00124448	0.000470157	0.00158295	0.000461524	0.000354568
6.20333	0.000586065	0.000288048	0.00150932	0.00086289	0.00151653	0.00125253	0.000424592	0.00156745	0.000454051	0.00034567
6.20667	0.000591318	0.000279774	0.0015054	0.000869129	0.00152042	0.00126706	0.000380146	0.00155791	0.000442574	0.000338598
6.21	0.000584278	0.000276858	0.00150594	0.000874733	0.00152439	0.00128913	0.000361009	0.00155687	0.000428912	0.000335434
6.21333	0.000568618	0.000288995	0.00150972	0.000877245	0.00152852	0.00131413	0.000406497	0.00156191	0.000414584	0.000337652
6.21667	0.000549979	0.000320569	0.00151498	0.00087697	0.00152912	0.00133316	0.000539025	0.00156755	0.000401074	0.000344844
6.22	0.000532346	0.000360353	0.00152013	0.000875697	0.00152407	0.00134016	0.000730892	0.00156819	0.000392034	0.000353814
6.22333	0.00051749	0.000387265	0.0015221	0.000874688	0.00151575	0.00133729	0.000901307	0.00156187	0.000391714	0.000359136
6.22667	0.000507593	0.000389735	0.00151939	0.000873552	0.00150808	0.00133104	0.000963887	0.00155084	0.000401409	0.000354689
6.23	0.000504263	0.000369091	0.00151514	0.000871494	0.00150305	0.00132541	0.00089062	0.00153851	0.000418588	0.000337454
6.23333	0.000506509	0.000332066	0.00151333	0.000869404	0.00150028	0.00131958	0.000733785	0.00152663	0.000439194	0.000310698
6.23667	0.00051393	0.000292301	0.00151439	0.00086979	0.00149825	0.00131027	0.000587522	0.00151516	0.000461199	0.000280998
6.24	0.000525399	0.000269763	0.00151615	0.000874108	0.00149557	0.00129651	0.000514989	0.00150443	0.000484347	0.000253515
6.24333	0.000533394	0.000279486	0.00151767	0.000880723	0.00149235	0.00128267	0.00051549	0.00149632	0.00050619	0.000233347
6.24667	0.000529145	0.000320997	0.00152066	0.000886659	0.00149051	0.00127522	0.00055384	0.00149203	0.000521807	0.000226187
6.25	0.000513894	0.000378628	0.00152824	0.000891354	0.00149224	0.0012762	0.000601373	0.00149049	0.000528237	0.000233424
6.25333	0.000498449	0.000432267	0.00154287	0.000897657	0.00149803	0.00128155	0.000655735	0.00149032	0.000528258	0.000251562
6.25667	0.000492356	0.000468977	0.00156398	0.000908792	0.0015066	0.0012848	0.000723947	0.00149207	0.000529358	0.00027643
6.26	0.000496332	0.00048741	0.00158694	0.000924918	0.00151595	0.0012826	0.000795709	0.00149673	0.000536889	0.000302685
6.26333	0.000504055	0.000494394	0.00160592	0.000941893	0.00152431	0.00127907	0.000856205	0.00150278	0.000547832	0.000322216
6.26667	0.000509409	0.00049757	0.00161719	0.000952992	0.00153113	0.00128097	0.000916624	0.00150715	0.000554435	0.000328264
6.27	0.000508956	0.000501702	0.00161966	0.00095297	0.00153677	0.00128755	0.000999961	0.00150941	0.000552559	0.000321649
6.27333	0.000498887	0.000508676	0.00161458	0.000941475	0.00154051	0.00129276	0.00109753	0.00151266	0.000542811	0.000311743
6.27667	0.000478089	0.000515149	0.00160499	0.000923983	0.00154083	0.00129622	0.00116582	0.00151855	0.000526743	0.000309184
6.28	0.000455532	0.000515734	0.00159256	0.000909216	0.00153734	0.00130414	0.00116332	0.00152402	0.000507112	0.000318061
6.28333	0.000445599	0.00051474	0.00157675	0.000902667	0.00153075	0.00131964	0.00107898	0.00152405	0.000490536	0.000336403
6.28667	0.000454032	0.000523832	0.00155807	0.000902846	0.00152277	0.00133626	0.000940159	0.00151674	0.000484378	0.000360726
6.29	0.000473703	0.000544596	0.00153931	0.000904751	0.00151587	0.00134237	0.000802885	0.00150468	0.000490442	0.00038724
6.29333	0.000493677	0.000567283	0.00152288	0.000904774	0.0015115	0.00133149	0.00071299	0.00149239	0.000503412	0.000412829
6.29667	0.00050727	0.000585931	0.00150929	0.000902556	0.00150965	0.00130705	0.000669585	0.00148437	0.000514983	0.000437092
6.3	0.000511992	0.000603482	0.00149873	0.00089916	0.00151004	0.00127973	0.00064007	0.00148355	0.000520517	0.000460458
6.30333	0.000508052	0.000623773	0.00149235	0.000894236	0.00151246	0.00126038	0.000598325	0.00148914	0.000522331	0.000481139
6.30667	0.000499382	0.000645726	0.00149171	0.000888073	0.00151646	0.00125199	0.000541571	0.00149727	0.00052536	0.00049641
6.31	0.000492033	0.000666723	0.00149789	0.000884869	0.00152118	0.00125044	0.000488522	0.00150468	0.00053004	0.00050527
6.31333	0.000488165	0.000686568	0.00151026	0.000890377	0.0015254	0.00125256	0.000460743	0.00151104	0.000530663	0.000508786
6.31667	0.000483435	0.000707017	0.00152625	0.000906427	0.00152727	0.00125854	0.000454724	0.00151764	0.000521141	0.000507256
6.32	0.000474306	0.000731283	0.00154277	0.000928195	0.00152498	0.00126821	0.00044558	0.00152486	0.000502133	0.000498925
6.32333	0.000464653	0.000760749	0.00155683	0.000947752	0.00151964	0.0012789	0.000419306	0.00153123	0.000480348	0.000483307
6.32667	0.000460749	0.000792137	0.00156765	0.000959771	0.0015161	0.00128656	0.000388248	0.00153432	0.000460481	0.000463716
6.33	0.000464567	0.00082308	0.0015781	0.000963546	0.00151762	0.00128884	0.000388865	0.00153206	0.000442543	0.000446392
6.33333	0.000473273	0.000858173	0.00159054	0.000961555	0.00152216	0.00128767	0.000457926	0.00152435	0.000427235	0.00043685
6.33667	0.000481462	0.000905525	0.00160303	0.000956005	0.0015257	0.00128652	0.000587214	0.00151346	0.000417576	0.00043543
6.34	0.000486629	0.000967809	0.00161095	0.000947618	0.00152651	0.00128574	0.000717928	0.00150212	0.000415517	0.000438132
6.34333	0.000491229	0.00103898	0.00161001	0.000938388	0.00152502	0.00128259	0.00079405	0.00149259	0.000420983	0.000440878
6.34667	0.000497416	0.00111135	0.00159866	0.000932912	0.00152208	0.00127468	0.000804891	0.00148757	0.000432392	0.000440339
6.35	0.000505555	0.00118327	0.00157994	0.000934843	0.00151789	0.00126254	0.000778039	0.00148899	0.000445551	0.000434753
6.35333	0.000516291	0.0012563	0.00156013	0.000942592	0.00151204	0.00124921	0.000744897	0.00149501	0.000454245	0.000426053
6.35667	0.000529123	0.00132683	0.00154485	0.000950631	0.00150471	0.0012367	0.000710289	0.00150031	0.000455848	0.000418189
6.36	0.000541023	0.00138753	0.0015358	0.000955641	0.00149742	0.00122476	0.000656313	0.00150001	0.000454208	0.000412945
6.36333	0.000549944	0.00143578	0.00153139	0.000959962	0.00149291	0.00121423	0.00057587	0.00149322	0.000452164	0.000408438
6.36667	0.000556726	0.00147526	0.0015297	0.000968046	0.00149444	0.00120665	0.000490142	0.00148354	0.000446274	0.000401994
6.37	0.000560271	0.00151077	0.00152877	0.000980441	0.00150338	0.00119971	0.000435433	0.00147696	0.000432711	0.000392754
6.37333	0.000556597	0.00154617	0.00152689	0.000993909	0.0015165	0.00119053	0.000436552	0.00147792	0.000413719	0.000380757
6.37667	0.000545724	0.00158428	0.00152543	0.00100582	0.00152786	0.00118221	0.000483776	0.00148637	0.000396661	0.000365684
6.38	0.000533753	0.00162621	0.00152764	0.00101522	0.00153357	0.00118017	0.000544272	0.00149881	0.000388664	0.000348746
6.38333	0.000527545	0.00167423	0.00153348	0.00102106	0.00153347	0.00118628	0.000601836	0.00151092	0.000391855	0.000334565
6.38667	0.00052992	0.00173151	0.00153953	0.00102167	0.00152959	0.00119999	0.000672093	0.00151905	0.000401262	0.000327669
6.39	0.000537664	0.00179592	0.00154308	0.00101669	0.00152528	0.00121926	0.000772984	0.00152079	0.000407761	0.000328599
6.39333	0.000543599	0.00186474	0.00154411	0.00100887	0.00152439	0.00123883	0.00088491	0.00151466	0.00040633	0.000336557
6.39667	0.000542968	0.00194238	0.00154498	0.00100242	0.00152924	0.00125186	0.00094529	0.00150086	0.000400875	0.000351789
6.4	0.000536666	0.00203233	0.00154831	0.00100024	0.00153928	0.00125588	0.000897295	0.00148338	0.000398967	0.000372475
6.40333	0.000528729	0.00212897	0.00155334	0.00100263	0.00155149	0.00125435	0.00074401	0.00146835	0.000402897	0.000392259
6.40667	0.000524868	0.00222272	0.00155602	0.00100845	0.00156294	0.00125086	0.000547899	0.00145974	0.000407897	0.000402665
6.41	0.000530731	0.00230848	0.00155496	0.00101687	0.00157274	0.00124635	0.000388016	0.00145883	0.000408604	0.000399
6.41333	0.000546312	0.00239378	0.00155333	0.0010258	0.00158079	0.00124333	0.000307496	0.00146597	0.000405837	0.000384142
6.41667	0.000565273	0.00249742	0.00155348	0.00103048	0.00158564	0.00124712	0.000290404	0.00147933	0.0004059	0.00036575
6.42	0.00058145	0.00263102	0.00155445	0.00102879	0.00158546	0.00126008	0.000307496	0.00149318	0.000413179	0.000351971
6.42333	0.000592395	0.00278848	0.00155576	0.0010249	0.00158041	0.00127715	0.000361935	0.00150117	0.000425563	0.000348834
6.42667	0.000597053	0.00295787	0.00155914	0.00102297	0.00157233	0.00128801	0.000462286	0.00150135	0.000437014	0.000356698
6.43	0.000595144	0.00313292	0.00156603	0.00102271	0.00156295	0.00128436	0.00059138	0.00149614	0.000441421	0.000369773
6.43333	0.000590637	0.00331263	0.00157458	0.0010228	0.00155386	0.00126687	0.000726918	0.00148894	0.00043551	0.000380878
6.43667	0.000591505	0.00349649	0.00157994	0.00102261	0.00154726	0.0012457	0.000855974	0.00148224	0.000422665	0.000385325
6.44	0.000603555	0.00367915	0.0015785	0.00102165	0.00154606	0.00123362	0.000958369	0.00147714	0.000412503	0.000382067
6.44333	0.000625703	0.00385282	0.00157287	0.00102134	0.00155256	0.00123708	0.00101003	0.00147389	0.000411791	0.000374786
6.44667	0.000651317	0.00401794	0.00157105	0.00102429	0.00156635	0.00125317	0.00101431	0.00147291	0.000417891	0.000369432
6.45	0.00067335	0.00418413	0.0015786	0.00103104	0.00158339	0.00127374	0.00100116	0.00147373	0.000425023	0.000367445
6.45333	0.000687539	0.00435855	0.00159287	0.00103895	0.00159829	0.00129032	0.000982213	0.00147316	0.000432858	0.000364094
6.45667	0.00069234	0.00454096	0.00160627	0.0010439	0.00160736	0.0012968	0.000934873	0.00146738	0.000444445	0.000355487
6.46	0.000689175	0.00473206	0.00161342	0.00104325	0.00160955	0.001291	0.000845479	0.0014556	0.000459014	0.000344013
6.46333	0.000683678	0.00493728	0.00161363	0.00103869	0.00160609	0.00127529	0.000740421	0.00144006	0.000471209	0.000336969
6.46667	0.000682939	0.00516176	0.00160847	0.00103511	0.00159895	0.00125502	0.000662525	0.00142449	0.000475768	0.000341807
6.47	0.000688859	0.0054089	0.00160047	0.00103587	0.00159008	0.00123608	0.000638682	0.00141309	0.000471649	0.000360198
6.47333	0.00069717	0.00568045	0.00159252	0.0010404	0.0015827	0.00122279	0.000671244	0.0014074	0.00046275	0.000386128
6.47667	0.000703809	0.00597506	0.00158729	0.00104592	0.00158159	0.00121619	0.000748331	0.00140426	0.000453768	0.000410986
6.48	0.00071156	0.00628778	0.00158839	0.00105103	0.00159017	0.00121456	0.000852463	0.00139951	0.00044685	0.000429118
6.48333	0.000729768	0.00661121	0.00159853	0.00105779	0.00160759	0.00121614	0.000949689	0.00139295	0.000442946	0.000439871
6.48667	0.000763277	0.00694057	0.00161508	0.00106889	0.00162888	0.00121982	0.000995717	0.00138726	0.000443318	0.000445198
6.49	0.000805879	0.00727617	0.00163058	0.00108324	0.00164811	0.00122472	0.000982097	0.00138386	0.000450765	0.000446233
6.49333	0.000848337	0.00761888	0.00163739	0.00109664	0.00166078	0.00123117	0.000947258	0.00138225	0.000469128	0.000444488
6.49667	0.000885564	0.00796643	0.00163114	0.00110691	0.00166506	0.00123993	0.000928392	0.00138242	0.000498266	0.000442898
6.5	0.000916668	0.00831684	0.00161217	0.00111665	0.00166335	0.00124928	0.000930012	0.00138571	0.000530852	0.000442837
6.50333	0.000943704	0.00867273	0.00158759	0.00113039	0.00166162	0.00125537	0.000937805	0.00139204	0.000557804	0.000442078
6.50667	0.000969634	0.00903709	0.00156999	0.00115043	0.00166475	0.00125612	0.000945329	0.00139831	0.000574323	0.000436146
6.51	0.000996124	0.0094097	0.00156961	0.00117466	0.00167262	0.00125304	0.000959604	0.00140142	0.000578631	0.00042372
6.51333	0.00102075	0.00979436	0.00158858	0.00119688	0.00168127	0.00124893	0.000981441	0.00140139	0.000570885	0.000411283
6.51667	0.00103588	0.0102022	0.0016217	0.00121092	0.00168635	0.00124308	0.00100008	0.00140109	0.000555818	0.000407469
6.52	0.00103421	0.0106417	0.00165984	0.00121488	0.00168532	0.00123291	0.00100826	0.00140284	0.000539955	0.000412917
6.52333	0.00101844	0.0111106	0.00169417	0.0012121	0.00167958	0.00122302	0.00100085	0.00140458	0.000525391	0.000421557
6.52667	0.00100484	0.0115991	0.00171837	0.00120901	0.00167459	0.00122368	0.000973957	0.00140228	0.000509313	0.000428777
6.53	0.00101116	0.0120935	0.0017287	0.00121041	0.00167533	0.00123657	0.000928469	0.00139564	0.00048898	0.000433202
6.53333	0.00103997	0.0125829	0.00172637	0.00121614	0.00168233	0.00125165	0.000857401	0.00138828	0.000467624	0.000435904
6.53667	0.00107699	0.0130708	0.00171805	0.00122325	0.00169335	0.00125852	0.000761333	0.00138347	0.000453585	0.000440306
6.54	0.00110577	0.0135787	0.00171064	0.00123055	0.00170624	0.001254	0.000678228	0.00138244	0.000450424	0.000448401
6.54333	0.00112192	0.01413	0.00170686	0.00123861	0.00171887	0.00124158	0.000650796	0.00138611	0.00045294	0.000457189
6.54667	0.00113101	0.0147331	0.0017068	0.00124641	0.00172941	0.00122879	0.000673868	0.00139591	0.00045555	0.000461862
6.55	0.00113811	0.0153825	0.00171236	0.00125036	0.00173771	0.00122265	0.000700065	0.00141127	0.000459527	0.000462384
6.55333	0.0011447	0.0160687	0.00172608	0.00124782	0.0017459	0.00122439	0.000685751	0.00142769	0.000469579	0.000463265
6.55667	0.00114959	0.0167806	0.00174527	0.00124043	0.0017575	0.00123038	0.000627493	0.0014405	0.00048529	0.000466765
6.56	0.00115155	0.0175047	0.00176251	0.00123342	0.001774	0.00123778	0.000554033	0.00144891	0.000500902	0.000471773
6.56333	0.00115521	0.018232	0.00177354	0.00123257	0.00179205	0.00124507	0.000491955	0.00145394	0.000511923	0.000478965
6.56667	0.00117202	0.0189636	0.00178029	0.00124223	0.00180599	0.00124863	0.00045781	0.00145506	0.000516786	0.000490896
6.57	0.00121048	0.0197082	0.00178733	0.0012635	0.00181258	0.00124364	0.000459508	0.00144997	0.000514941	0.000506403
6.57333	0.00126483	0.0204772	0.00179879	0.00129269	0.00181249	0.00122894	0.000487171	0.00143624	0.000506211	0.000520299
6.57667	0.00131804	0.0212782	0.00181663	0.00132307	0.00181042	0.00120984	0.00052066	0.00141467	0.000490987	0.000527761
6.58	0.00135754	0.0221076	0.00184003	0.00134953	0.00181317	0.00119415	0.000550484	0.00139104	0.000471245	0.000524437
6.58333	0.00138286	0.0229539	0.00186624	0.00137024	0.0018248	0.0011853	0.000580925	0.00137262	0.000451127	0.000505627
6.58667	0.00139958	0.0238093	0.00189063	0.00138536	0.00184411	0.00118257	0.000615725	0.00136287	0.000434671	0.000471233
6.59	0.00141472	0.0246743	0.00190875	0.0013959	0.00186638	0.00118517	0.000657239	0.00136033	0.000422744	0.000430345
6.59333	0.00143561	0.0255573	0.00191978	0.00140369	0.00188662	0.00119062	0.000705891	0.00136223	0.000414479	0.000396353
6.59667	0.00146765	0.0264754	0.00192652	0.00141207	0.00190229	0.00119371	0.000744395	0.00136684	0.000410035	0.000377202
6.6	0.00151395	0.0274455	0.00193271	0.00142481	0.00191437	0.00119149	0.000746556	0.00137136	0.000408243	0.000373037
6.60333	0.00157471	0.0284694	0.00194061	0.00144346	0.00192612	0.001185	0.000712565	0.00137234	0.000406246	0.000379706
6.60667	0.00164485	0.0295355	0.00195106	0.00146762	0.00193987	0.00117676	0.000676453	0.00136982	0.000403348	0.000391202
6.61	0.00171754	0.0306317	0.00196434	0.00149686	0.00195552	0.00116959	0.000665766	0.00136688	0.000398909	0.000403584
6.61333	0.00178974	0.031751	0.00197912	0.0015298	0.00197251	0.00116591	0.000665264	0.00136542	0.000388103	0.000417551
6.61667	0.00186063	0.0328912	0.00199325	0.00156375	0.00199133	0.00116731	0.000640958	0.00136571	0.000366942	0.000435007
6.62	0.0019275	0.0340581	0.00200649	0.00159785	0.00201217	0.00117406	0.000589027	0.00136859	0.00033914	0.00045534
6.62333	0.00198691	0.0352613	0.00202128	0.00163436	0.00203374	0.00118419	0.000539835	0.00137469	0.000314651	0.000474045
6.62667	0.00203822	0.0365036	0.0020416	0.00167523	0.00205482	0.0011946	0.000539256	0.00138191	0.00030363	0.000484011
6.63	0.00208382	0.0377806	0.00207075	0.00171944	0.00207639	0.00120223	0.000631158	0.00138732	0.000310291	0.000479752
6.63333	0.00212858	0.0390904	0.00210807	0.0017646	0.00210016	0.00120376	0.000801033	0.00139107	0.000329969	0.000461493
6.63667	0.00218067	0.0404361	0.00214838	0.00180949	0.002125	0.00119725	0.000953508	0.00139572	0.000352713	0.000435992
6.64	0.00224709	0.041819	0.00218611	0.00185357	0.00214753	0.00118542	0.000999035	0.00140182	0.000370034	0.000411943
6.64333	0.00232449	0.0432321	0.00222001	0.00189565	0.00216672	0.00117447	0.000929626	0.00140621	0.000378303	0.000394757
6.64667	0.00240131	0.0446662	0.00225294	0.00193507	0.00218561	0.00116862	0.000802229	0.00140636	0.000376925	0.000387273
6.65	0.00247214	0.0461226	0.00228822	0.00197267	0.00220803	0.00116786	0.000690921	0.00140373	0.000366874	0.000391109
6.65333	0.00254197	0.0476119	0.00232741	0.00201	0.00223525	0.00117007	0.000639916	0.00140051	0.00035252	0.000403402
6.65667	0.00261556	0.0491393	0.00237126	0.00204826	0.00226706	0.00117476	0.000639299	0.00139628	0.000338789	0.00041585
6.66	0.00269232	0.0507049	0.00242	0.00208827	0.00230371	0.00118457	0.00065913	0.00138991	0.000326851	0.000421078
[truncated: 4,002 more rows]

## Sheet: HEMOX
pO2	hHb-before	hHb-4C	hHb-4C-N2	hHb-25C	hHb-25-N2	hHb-80C	hHb-before	LtEc-4C	LtEc-4C-N2	LtEc-25C	LtEc-25-N2	LtEc-80C
1	0.156117	1.50636	0.777061	3.61386	1.84351	0.163844	0.00167637	0.135637	0.00970272	1.08008	0.0539038	0.00256666
1.5	0.446706	3.07551	1.73157	6.95064	3.75049	0.450205	0.00638928	0.330318	0.0314386	2.21517	0.142512	0.00939357
2	0.939094	5.05638	3.03744	10.8589	6.13856	0.919821	0.0165084	0.620201	0.0723782	3.66285	0.283851	0.0235816
2.5	1.66525	7.37151	4.66627	15.1114	8.90272	1.5959	0.0344692	1.00932	0.138153	5.37606	0.483952	0.048148
3	2.64842	9.94997	6.58424	19.5298	11.9477	2.49445	0.0628934	1.49993	0.23419	7.31163	0.747627	0.0862567
3.5	3.90315	12.7269	8.75375	23.9779	15.1881	3.62474	0.104556	2.09282	0.365714	9.42933	1.07871	0.141183
4	5.43518	15.6439	11.1351	28.3557	18.5493	4.98957	0.162357	2.78755	0.537734	11.6918	1.4802	0.216287
4.5	7.2416	18.6493	13.688	32.5929	21.9676	6.58548	0.239298	3.58255	0.755023	14.0645	1.9543	0.314985
5	9.31118	21.6987	16.373	36.6435	25.3903	8.40324	0.33846	4.47526	1.02208	16.5165	2.5025	0.440723
5.5	11.6252	24.7545	19.1528	40.4798	28.7748	10.4284	0.462978	5.46225	1.34312	19.0197	3.12559	0.596953
6	14.1586	27.7854	21.9928	44.0879	32.0881	12.6422	0.616019	6.53929	1.72199	21.5496	3.8237	0.787103
6.5	16.8812	30.7666	24.8617	47.4641	35.3052	15.0221	0.800757	7.70146	2.16218	24.0848	4.59632	1.01455
7	19.7595	33.6784	27.7322	50.6115	38.4082	17.5433	1.02035	8.94327	2.66674	26.6073	5.44233	1.28259
7.5	22.7583	36.5059	30.5806	53.5378	41.3851	20.1795	1.27789	10.2588	3.2383	29.1016	6.36006	1.59439
8	25.8418	39.2384	33.3872	56.2537	44.2284	22.9035	1.57643	11.6416	3.87896	31.5553	7.34729	1.953
8.5	28.9753	41.8684	36.1358	58.7715	46.9345	25.6888	1.91887	13.0853	4.59032	33.9582	8.40133	2.36125
9	32.1263	44.3914	38.8136	61.1042	49.5028	28.5098	2.30801	14.583	5.37343	36.3021	9.51903	2.82179
9.5	35.2653	46.805	41.4105	63.2652	51.9348	31.3427	2.74645	16.1279	6.22879	38.5811	10.6969	3.33699
10	38.3661	49.109	43.9194	65.2673	54.2338	34.1659	3.2366	17.7133	7.15629	40.7907	11.931	3.90897
10.5	41.4066	51.3041	46.3352	67.123	56.4042	36.96	3.78064	19.3323	8.15528	42.9277	13.2172	4.53951
11	44.3683	53.3926	48.655	68.844	58.4511	39.7083	4.38047	20.9786	9.2245	44.9902	14.5513	5.23006
11.5	47.2364	55.3773	50.8771	70.4413	60.3802	42.3968	5.0377	22.6458	10.3622	46.9773	15.9286	5.9817
12	50	57.2616	53.0016	71.9252	62.1975	45.014	5.75362	24.3278	11.5659	48.889	17.3444	6.79513
12.5	52.6509	59.0495	55.0292	73.305	63.909	47.5507	6.52917	26.019	12.833	50.7258	18.7942	7.67064
13	55.1841	60.7451	56.9618	74.5893	65.5209	50	7.3649	27.714	14.1599	52.4887	20.2732	8.60808
13.5	57.5966	62.3526	58.8017	75.7861	67.039	52.357	8.26102	29.4077	15.5431	54.1793	21.7766	9.60689
14	59.8878	63.8764	60.5518	76.9024	68.469	54.6185	9.21731	31.0955	16.9784	55.7994	23.3	10.6661
14.5	62.0584	65.3208	62.2152	77.945	69.8165	56.7829	10.2331	32.7733	18.4614	57.3511	24.8388	11.7843
15	64.1107	66.6899	63.7954	78.9198	71.0867	58.8496	11.3075	34.4372	19.9875	58.8365	26.3886	12.9596
15.5	66.0478	67.9879	65.296	79.8322	72.2845	60.8194	12.439	36.0836	21.5517	60.2582	27.9454	14.1899
16	67.8737	69.2187	66.7205	80.6872	73.4147	62.6937	13.6257	37.7097	23.149	61.6184	29.5052	15.4725
16.5	69.5928	70.3861	68.0727	81.4894	74.4816	64.4747	14.8655	39.3126	24.7745	62.9196	31.0642	16.8046
17	71.2098	71.4937	69.3561	82.2427	75.4895	66.1651	16.1559	40.89	26.4229	64.1644	32.6189	18.1828
17.5	72.73	72.5451	70.5743	82.951	76.442	67.768	17.494	42.4399	28.0892	65.3551	34.166	19.6037
18	74.1582	73.5434	71.7306	83.6176	77.3429	69.2867	18.8766	43.9605	29.7685	66.4941	35.7026	21.0635
18.5	75.4998	74.4918	72.8284	84.2457	78.1955	70.7248	20.3003	45.4504	31.456	67.5838	37.2259	22.5582
19	76.7596	75.3932	73.871	84.8381	79.0028	72.0859	21.7614	46.9085	33.1469	68.6264	38.7334	24.0838
19.5	77.9425	76.2502	74.8612	85.3974	79.7679	73.3736	23.2561	48.3338	34.8368	69.6242	40.2228	25.6361
20	79.0534	77.0656	75.8021	85.926	80.4934	74.5918	24.7804	49.7257	36.5215	70.5793	41.692	27.2109
20.5	80.0967	77.8417	76.6964	86.426	81.1819	75.7439	26.3303	51.0836	38.1971	71.4937	43.1394	28.8037
21	81.0767	78.5808	77.5466	86.8995	81.8356	76.8335	27.9015	52.4073	39.8599	72.3694	44.5633	30.4106
21.5	81.9975	79.2851	78.3554	87.3482	82.4567	77.864	29.4901	53.6966	41.5064	73.2083	45.9623	32.0271
22	82.8631	79.9565	79.125	87.7738	83.0473	78.8387	31.0917	54.9515	43.1337	74.0121	47.3354	33.6494
22.5	83.6769	80.5969	79.8577	88.1779	83.6092	79.7609	32.7024	56.1721	44.7388	74.7826	48.6816	35.2733
23	84.4425	81.2081	80.5555	88.5619	84.1442	80.6334	34.3182	57.3588	46.3194	75.5213	50	36.8953
23.5	85.163	81.7918	81.2204	88.9271	84.6539	81.4592	35.9353	58.5117	47.8732	76.2298	51.2901	38.5115
24	85.8414	82.3494	81.8542	89.2746	85.1397	82.241	37.5499	59.6315	49.3984	76.9097	52.5514	40.1187
24.5	86.4806	82.8824	82.4587	89.6057	85.6032	82.9814	39.1585	60.7186	50.8931	77.5622	53.7835	41.7136
25	87.083	83.3921	83.0355	89.9212	86.0456	83.6828	40.7579	61.7734	52.3562	78.1887	54.9863	43.2934
25.5	87.6512	83.88	83.5861	90.2223	86.4681	84.3476	42.3448	62.7968	53.7864	78.7905	56.1596	44.8552
26	88.1874	84.347	84.112	90.5096	86.8719	84.9779	43.9164	63.7893	55.1828	79.3687	57.3035	46.3966
26.5	88.6936	84.7944	84.6146	90.7841	87.258	85.5757	45.47	64.7515	56.5447	79.9245	58.4181	47.9154
27	89.1719	85.2231	85.095	91.0466	87.6274	86.143	47.0033	65.6843	57.8716	80.4589	59.5036	49.4096
27.5	89.624	85.6342	85.5544	91.2976	87.9811	86.6816	48.5139	66.5884	59.1632	80.973	60.5601	50.8774
28	90.0516	86.0286	85.9941	91.5379	88.3199	87.1931	50	67.4644	60.4194	81.4677	61.5882	52.3173
28.5	90.4564	86.4072	86.4151	91.7681	88.6445	87.6791	51.4598	68.3133	61.6401	81.9439	62.588	53.728
29	90.8397	86.7707	86.8183	91.9887	88.9558	88.1412	52.8918	69.1356	62.8254	82.4024	63.5602	55.1084
29.5	91.2028	87.1199	87.2046	92.2003	89.2545	88.5806	54.2947	69.9323	63.9757	82.8442	64.505	56.4576
30	91.5472	87.4556	87.575	92.4033	89.5413	88.9988	55.6675	70.704	65.0912	83.2699	65.4231	57.7748
30.5	91.8739	87.7784	87.9303	92.5982	89.8166	89.3969	57.0091	71.4515	66.1724	83.6803	66.3149	59.0596
31	92.184	88.0889	88.2712	92.7855	90.0812	89.7761	58.319	72.1756	67.2197	84.0761	67.181	60.3116
31.5	92.4785	88.3878	88.5985	92.9654	90.3356	90.1375	59.5966	72.877	68.2339	84.4579	68.022	61.5305
32	92.7584	88.6756	88.9128	93.1385	90.5803	90.482	60.8415	73.5563	69.2155	84.8264	68.8385	62.7162
32.5	93.0246	88.9529	89.2148	93.3051	90.8157	90.8106	62.0534	74.2144	70.1651	85.1821	69.6311	63.8688
33	93.2778	89.22	89.5051	93.4654	91.0424	91.1242	63.2324	74.852	71.0836	85.5256	70.4003	64.9884
33.5	93.5188	89.4776	89.7843	93.6198	91.2607	91.4236	64.3784	75.4696	71.9717	85.8575	71.1468	66.0753
34	93.7484	89.7261	90.0529	93.7686	91.471	91.7096	65.4915	76.068	72.8302	86.1782	71.8711	67.1298
34.5	93.9672	89.9658	90.3114	93.912	91.6738	91.9829	66.572	76.6478	73.6598	86.4882	72.574	68.1522
35	94.1758	90.1972	90.5603	94.0504	91.8694	92.2442	67.6202	77.2096	74.4613	86.7881	73.256	69.1431
35.5	94.3749	90.4206	90.8	94.1839	92.0581	92.4941	68.6366	77.754	75.2357	87.0781	73.9176	70.1031
36	94.5648	90.6365	91.0311	94.3128	92.2402	92.7333	69.6215	78.2817	75.9836	87.3587	74.5596	71.0326
36.5	94.7462	90.8451	91.2538	94.4373	92.4161	92.9623	70.5755	78.7932	76.706	87.6304	75.1824	71.9323
37	94.9195	91.0467	91.4685	94.5575	92.5859	93.1816	71.4992	79.289	77.4035	87.8934	75.7866	72.8029
37.5	95.0852	91.2417	91.6757	94.6738	92.7501	93.3917	72.3932	79.7698	78.0771	88.1482	76.3729	73.645
38	95.2437	91.4304	91.8756	94.7862	92.9088	93.5932	73.2581	80.2359	78.7275	88.395	76.9417	74.4593
38.5	95.3953	91.613	92.0686	94.8949	93.0622	93.7864	74.0947	80.688	79.3555	88.6342	77.4936	75.2467
39	95.5405	91.7897	92.2551	95.0001	93.2107	93.9717	74.9036	81.1265	79.9618	88.8661	78.0291	76.0077
39.5	95.6795	91.9609	92.4352	95.102	93.3544	94.1496	75.6856	81.5519	80.5472	89.0909	78.5487	76.7432
40	95.8127	92.1267	92.6092	95.2007	93.4935	94.3204	76.4413	81.9646	81.1124	89.309	79.053	77.4539
40.5	95.9403	92.2874	92.7775	95.2962	93.6282	94.4845	77.1715	82.3651	81.6581	89.5207	79.5424	78.1405
41	96.0628	92.4431	92.9402	95.3889	93.7587	94.6422	77.877	82.7538	82.1851	89.7261	80.0175	78.8037
41.5	96.1803	92.5941	93.0976	95.4787	93.8852	94.7938	78.5585	83.131	82.6939	89.9255	80.4786	79.4444
42	96.293	92.7406	93.25	95.5657	94.0078	94.9396	79.2167	83.4973	83.1853	90.1191	80.9262	80.0632
42.5	96.4013	92.8827	93.3974	95.6502	94.1266	95.0799	79.8523	83.8529	83.6599	90.3072	81.3608	80.6608
43	96.5053	93.0206	93.5402	95.7322	94.2419	95.2149	80.4661	84.1983	84.1183	90.4899	81.7827	81.2379
43.5	96.6053	93.1545	93.6785	95.8118	94.3538	95.3449	81.0588	84.5337	84.5611	90.6675	82.1924	81.7953
44	96.7014	93.2845	93.8125	95.889	94.4624	95.47	81.6311	84.8596	84.9889	90.8401	82.5904	82.3336
44.5	96.7939	93.4108	93.9424	95.9641	94.5679	95.5907	82.1836	85.1763	85.4021	91.0079	82.9769	82.8534
45	96.8828	93.5336	94.0684	96.037	94.6703	95.7069	82.7171	85.484	85.8015	91.1712	83.3523	83.3554
45.5	96.9684	93.6528	94.1905	96.1079	94.7697	95.819	83.2322	85.783	86.1874	91.3299	83.717	83.8402
46	97.0508	93.7688	94.3089	96.1768	94.8664	95.9271	83.7296	86.0737	86.5604	91.4845	84.0714	84.3084
46.5	97.1302	93.8815	94.4239	96.2438	94.9603	96.0314	84.2097	86.3564	86.921	91.6348	84.4158	84.7607
47	97.2067	93.9912	94.5354	96.309	95.0517	96.132	84.6734	86.6313	87.2696	91.7812	84.7505	85.1975
47.5	97.2805	94.0978	94.6437	96.3724	95.1405	96.2292	85.1211	86.8986	87.6066	91.9238	85.0759	85.6195
48	97.3516	94.2016	94.7489	96.4341	95.2269	96.3231	85.5535	87.1586	87.9326	92.0626	85.3922	86.0272
48.5	97.4202	94.3027	94.8511	96.4942	95.311	96.4137	85.971	87.4116	88.2478	92.1978	85.6997	86.421
49	97.4863	94.4011	94.9503	96.5527	95.3928	96.5013	86.3743	87.6579	88.5528	92.3296	85.9987	86.8016
49.5	97.5502	94.4969	95.0468	96.6097	95.4725	96.586	86.7638	87.8975	88.8479	92.458	86.2895	87.1694
50	97.6119	94.5902	95.1406	96.6652	95.55	96.6679	87.1401	88.1307	89.1334	92.5832	86.5724	87.5248
50.5	97.6715	94.6811	95.2318	96.7193	95.6255	96.7471	87.5036	88.3578	89.4098	92.7053	86.8476	87.8683
51	97.729	94.7697	95.3205	96.7721	95.6991	96.8237	87.8548	88.5789	89.6773	92.8243	87.1153	88.2004
51.5	97.7846	94.8561	95.4067	96.8235	95.7708	96.8979	88.1941	88.7943	89.9363	92.9404	87.3759	88.5215
52	97.8384	94.9403	95.4907	96.8736	95.8407	96.9697	88.5221	89.004	90.1871	93.0537	87.6295	88.8319
52.5	97.8904	95.0224	95.5724	96.9225	95.9088	97.0392	88.8391	89.2084	90.4299	93.1642	87.8763	89.1321
53	97.9407	95.1025	95.6519	96.9702	95.9753	97.1065	89.1455	89.4075	90.6652	93.272	88.1166	89.4225
53.5	97.9894	95.1806	95.7293	97.0168	96.04	97.1718	89.4417	89.6016	90.8931	93.3773	88.3505	89.7033
54	98.0365	95.2568	95.8048	97.0622	96.1032	97.235	89.7281	89.7907	91.114	93.4801	88.5783	89.975
54.5	98.0821	95.3312	95.8782	97.1065	96.1649	97.2963	90.0051	89.9751	91.328	93.5805	88.8002	90.238
55	98.1262	95.4039	95.9498	97.1498	96.2251	97.3557	90.2729	90.1548	91.5355	93.6786	89.0164	90.4924
55.5	98.169	95.4748	96.0196	97.1921	96.2838	97.4133	90.532	90.3302	91.7366	93.7743	89.2269	90.7386
56	98.2105	95.544	96.0876	97.2334	96.3411	97.4692	90.7827	90.5011	91.9317	93.8679	89.4321	90.977
56.5	98.2506	95.6116	96.1538	97.2738	96.3971	97.5235	91.0252	90.6679	92.1208	93.9594	89.632	91.2078
57	98.2896	95.6777	96.2185	97.3132	96.4518	97.5761	91.2599	90.8306	92.3043	94.0488	89.8269	91.4313
57.5	98.3273	95.7422	96.2815	97.3518	96.5052	97.6272	91.4871	90.9894	92.4823	94.1361	90.0168	91.6477
58	98.364	95.8053	96.343	97.3895	96.5574	97.6768	91.707	91.1444	92.655	94.2216	90.202	91.8574
58.5	98.3995	95.867	96.403	97.4263	96.6084	97.725	91.9199	91.2956	92.8226	94.3051	90.3826	92.0605
59	98.434	95.9272	96.4616	97.4623	96.6582	97.7719	92.1261	91.4433	92.9853	94.3868	90.5587	92.2573
59.5	98.4674	95.9862	96.5188	97.4976	96.7069	97.8174	92.3257	91.5874	93.1433	94.4668	90.7304	92.448
60	98.4999	96.0438	96.5746	97.5321	96.7546	97.8616	92.5191	91.7282	93.2966	94.545	90.898	92.6328
60.5	98.5315	96.1002	96.629	97.5658	96.8011	97.9046	92.7065	91.8657	93.4456	94.6215	91.0614	92.812
61	98.5621	96.1553	96.6822	97.5988	96.8467	97.9464	92.888	91.9999	93.5903	94.6964	91.2209	92.9857
61.5	98.5919	96.2093	96.7342	97.6311	96.8913	97.987	93.0639	92.1311	93.7308	94.7697	91.3765	93.1542
62	98.6208	96.2621	96.785	97.6627	96.9349	98.0266	93.2344	92.2593	93.8674	94.8415	91.5285	93.3176
62.5	98.6489	96.3138	96.8346	97.6937	96.9775	98.065	93.3997	92.3846	94.0001	94.9118	91.6767	93.4761
63	98.6763	96.3643	96.8831	97.724	97.0193	98.1025	93.56	92.507	94.1291	94.9806	91.8215	93.6299
63.5	98.7029	96.4139	96.9305	97.7537	97.0602	98.1389	93.7154	92.6266	94.2546	95.048	91.9628	93.7791
64	98.7287	96.4624	96.9768	97.7828	97.1002	98.1744	93.8661	92.7436	94.3765	95.114	92.1009	93.924
64.5	98.7539	96.5098	97.0221	97.8113	97.1394	98.2089	94.0123	92.858	94.4951	95.1787	92.2357	94.0645
65	98.7783	96.5564	97.0664	97.8393	97.1777	98.2426	94.1542	92.9699	94.6104	95.2421	92.3674	94.201
65.5	98.8021	96.6019	97.1097	97.8666	97.2153	98.2754	94.2918	93.0792	94.7226	95.3042	92.496	94.3335
66	98.8253	96.6466	97.1521	97.8934	97.2521	98.3073	94.4254	93.1862	94.8318	95.3651	92.6217	94.4622
66.5	98.8479	96.6903	97.1936	97.9197	97.2882	98.3384	94.555	93.2909	94.938	95.4248	92.7446	94.5872
67	98.8698	96.7332	97.2342	97.9455	97.3236	98.3687	94.6809	93.3933	95.0414	95.4833	92.8646	94.7086
67.5	98.8912	96.7752	97.2739	97.9708	97.3582	98.3983	94.8031	93.4935	95.142	95.5407	92.982	94.8266
68	98.9121	96.8164	97.3127	97.9956	97.3922	98.4271	94.9218	93.5916	95.24	95.5969	93.0967	94.9412
68.5	98.9324	96.8568	97.3508	98.0199	97.4254	98.4552	95.0371	93.6876	95.3354	95.6521	93.2088	95.0526
69	98.9522	96.8964	97.3881	98.0438	97.4581	98.4826	95.1491	93.7816	95.4283	95.7062	93.3185	95.1609
69.5	98.9715	96.9353	97.4245	98.0672	97.4901	98.5094	95.2579	93.8736	95.5188	95.7593	93.4257	95.2662
70	98.9903	96.9734	97.4603	98.0901	97.5214	98.5354	95.3636	93.9636	95.6069	95.8114	93.5306	95.3686
70.5	99.0086	97.0108	97.4953	98.1127	97.5522	98.5609	95.4664	94.0518	95.6928	95.8625	93.6332	95.4682
71	99.0265	97.0474	97.5295	98.1348	97.5824	98.5857	95.5662	94.1382	95.7765	95.9127	93.7335	95.565
71.5	99.0439	97.0834	97.5631	98.1565	97.612	98.61	95.6633	94.2228	95.858	95.9619	93.8317	95.6592
72	99.0609	97.1187	97.5961	98.1778	97.6411	98.6337	95.7577	94.3057	95.9375	96.0102	93.9278	95.7509
72.5	99.0775	97.1534	97.6283	98.1987	97.6696	98.6568	95.8495	94.3869	96.015	96.0577	94.0219	95.8401
73	99.0937	97.1874	97.6599	98.2193	97.6976	98.6794	95.9388	94.4665	96.0906	96.1043	94.1139	95.9269
73.5	99.1095	97.2208	97.6909	98.2395	97.7251	98.7014	96.0257	94.5445	96.1643	96.15	94.204	96.0114
74	99.1249	97.2536	97.7213	98.2593	97.7521	98.723	96.1102	94.6209	96.2362	96.1949	94.2922	96.0936
74.5	99.14	97.2858	97.7511	98.2788	97.7785	98.744	96.1924	94.6958	96.3063	96.239	94.3786	96.1737
75	99.1547	97.3174	97.7803	98.2979	97.8046	98.7646	96.2725	94.7692	96.3747	96.2824	94.4632	96.2517
75.5	99.169	97.3484	97.809	98.3167	97.8301	98.7847	96.3504	94.8412	96.4414	96.3249	94.546	96.3277
76	99.1831	97.3789	97.8371	98.3352	97.8552	98.8044	96.4262	94.9118	96.5065	96.3668	94.6271	96.4017
76.5	99.1968	97.4089	97.8647	98.3533	97.8798	98.8236	96.5	94.981	96.57	96.4079	94.7065	96.4738
77	99.2101	97.4383	97.8918	98.3712	97.904	98.8424	96.5719	95.0489	96.6321	96.4483	94.7844	96.544
77.5	99.2232	97.4672	97.9183	98.3887	97.9278	98.8607	96.6419	95.1155	96.6926	96.488	94.8606	96.6124
78	99.236	97.4956	97.9444	98.4059	97.9511	98.8787	96.7101	95.1808	96.7518	96.527	94.9354	96.6791
78.5	99.2485	97.5236	97.9699	98.4229	97.9741	98.8963	96.7765	95.2449	96.8095	96.5653	95.0086	96.7442
79	99.2607	97.551	97.995	98.4396	97.9966	98.9135	96.8413	95.3078	96.8659	96.603	95.0804	96.8076
79.5	99.2726	97.578	98.0197	98.456	98.0188	98.9303	96.9043	95.3694	96.9209	96.6401	95.1507	96.8694
80	99.2843	97.6045	98.0439	98.4721	98.0406	98.9467	96.9658	95.43	96.9747	96.6766	95.2197	96.9296
80.5	99.2957	97.6306	98.0676	98.4879	98.062	98.9629	97.0257	95.4894	97.0273	96.7124	95.2873	96.9884
81	99.3069	97.6563	98.091	98.5035	98.0831	98.9786	97.0841	95.5477	97.0787	96.7477	95.3536	97.0458
81.5	99.3178	97.6815	98.1139	98.5189	98.1038	98.9941	97.1411	95.6049	97.1289	96.7823	95.4186	97.1017
82	99.3285	97.7063	98.1364	98.534	98.1242	99.0092	97.1966	95.6611	97.1779	96.8164	95.4823	97.1563
82.5	99.339	97.7307	98.1585	98.5488	98.1442	99.024	97.2507	95.7163	97.2259	96.85	95.5448	97.2095
83	99.3492	97.7547	98.1802	98.5634	98.1639	99.0385	97.3035	95.7705	97.2727	96.883	95.6062	97.2615
83.5	99.3592	97.7783	98.2015	98.5778	98.1833	99.0527	97.3551	95.8237	97.3186	96.9155	95.6663	97.3122
84	99.369	97.8015	98.2225	98.592	98.2024	99.0666	97.4053	95.8759	97.3634	96.9474	95.7253	97.3618
84.5	99.3786	97.8244	98.2431	98.6059	98.2212	99.0802	97.4544	95.9272	97.4072	96.9789	95.7832	97.4101
85	99.388	97.8469	98.2634	98.6196	98.2396	99.0935	97.5022	95.9777	97.45	97.0099	95.84	97.4573
85.5	99.3973	97.869	98.2833	98.6331	98.2578	99.1066	97.5489	96.0272	97.492	97.0403	95.8958	97.5034
86	99.4063	97.8908	98.3028	98.6464	98.2757	99.1194	97.5945	96.0758	97.533	97.0703	95.9505	97.5484
86.5	99.4151	97.9122	98.3221	98.6595	98.2933	99.132	97.639	96.1236	97.5731	97.0999	96.0042	97.5924
87	99.4237	97.9333	98.341	98.6724	98.3106	99.1443	97.6825	96.1706	97.6124	97.1289	96.057	97.6354
87.5	99.4322	97.9541	98.3596	98.6851	98.3276	99.1564	97.7249	96.2168	97.6508	97.1576	96.1087	97.6773
88	99.4405	97.9745	98.3779	98.6976	98.3444	99.1682	97.7663	96.2621	97.6884	97.1857	96.1596	97.7183
88.5	99.4487	97.9947	98.3958	98.71	98.3609	99.1798	97.8068	96.3067	97.7252	97.2135	96.2095	97.7584
89	99.4566	98.0145	98.4135	98.7221	98.3772	99.1912	97.8463	96.3505	97.7613	97.2408	96.2585	97.7976
89.5	99.4645	98.034	98.4309	98.7341	98.3932	99.2023	97.8849	96.3936	97.7966	97.2678	96.3066	97.8359
90	99.4721	98.0533	98.448	98.7458	98.409	99.2133	97.9227	96.436	97.8311	97.2943	96.3539	97.8733
90.5	99.4796	98.0722	98.4649	98.7575	98.4245	99.224	97.9595	96.4777	97.8649	97.3204	96.4003	97.9099
91	99.487	98.0909	98.4815	98.7689	98.4398	99.2345	97.9956	96.5186	97.8981	97.3462	96.4459	97.9457
91.5	99.4942	98.1093	98.4978	98.7802	98.4549	99.2449	98.0308	96.5589	97.9305	97.3715	96.4907	97.9806
92	99.5013	98.1274	98.5138	98.7913	98.4698	99.255	98.0652	96.5985	97.9623	97.3965	96.5347	98.0149
92.5	99.5082	98.1452	98.5296	98.8022	98.4844	99.265	98.0988	96.6375	97.9934	97.4211	96.578	98.0483
93	99.515	98.1628	98.5451	98.813	98.4988	99.2747	98.1317	96.6758	98.024	97.4454	96.6205	98.0811
93.5	99.5217	98.1801	98.5604	98.8237	98.513	99.2843	98.1639	96.7135	98.0539	97.4693	96.6622	98.1131
94	99.5283	98.1972	98.5755	98.8342	98.527	99.2937	98.1954	96.7506	98.0831	97.4929	96.7033	98.1444
94.5	99.5347	98.214	98.5903	98.8445	98.5408	99.303	98.2261	96.7871	98.1119	97.5161	96.7436	98.1751
95	99.541	98.2306	98.6049	98.8547	98.5544	99.3121	98.2562	96.823	98.14	97.539	96.7833	98.2051
95.5	99.5472	98.247	98.6193	98.8648	98.5678	99.321	98.2856	96.8583	98.1676	97.5616	96.8223	98.2345
96	99.5533	98.2631	98.6334	98.8747	98.581	99.3297	98.3144	96.8931	98.1946	97.5839	96.8606	98.2632
96.5	99.5593	98.279	98.6473	98.8845	98.594	99.3383	98.3426	96.9273	98.2211	97.6058	96.8983	98.2914
97	99.5651	98.2946	98.6611	98.8941	98.6069	99.3467	98.3702	96.961	98.2471	97.6275	96.9354	98.3189
97.5	99.5709	98.3101	98.6746	98.9037	98.6195	99.355	98.3972	96.9942	98.2726	97.6488	96.9718	98.3459
98	99.5765	98.3253	98.6879	98.913	98.632	99.3632	98.4236	97.0268	98.2976	97.6699	97.0077	98.3723
98.5	99.5821	98.3403	98.701	98.9223	98.6443	99.3712	98.4494	97.0589	98.3222	97.6906	97.0429	98.3982
99	99.5875	98.3551	98.7139	98.9314	98.6564	99.379	98.4747	97.0906	98.3462	97.7111	97.0776	98.4235
99.5	99.5928	98.3697	98.7267	98.9405	98.6684	99.3868	98.4995	97.1217	98.3698	97.7313	97.1117	98.4483
100	99.5981	98.3841	98.7392	98.9494	98.6802	99.3944	98.5237	97.1524	98.393	97.7512	97.1452	98.4727
100.5	99.6033	98.3983	98.7516	98.9581	98.6919	99.4018	98.5475	97.1826	98.4157	97.7708	97.1783	98.4965
101	99.6083	98.4124	98.7637	98.9668	98.7033	99.4091	98.5707	97.2123	98.4379	97.7902	97.2107	98.5198
101.5	99.6133	98.4262	98.7757	98.9753	98.7147	99.4164	98.5935	97.2416	98.4598	97.8094	97.2427	98.5427
102	99.6182	98.4398	98.7876	98.9838	98.7258	99.4234	98.6158	97.2704	98.4813	97.8282	97.2741	98.5651
102.5	99.623	98.4533	98.7992	98.9921	98.7369	99.4304	98.6377	97.2989	98.5023	97.8469	97.3051	98.5871
103	99.6277	98.4666	98.8107	99.0003	98.7477	99.4373	98.6591	97.3269	98.523	97.8652	97.3355	98.6086
103.5	99.6324	98.4797	98.822	99.0084	98.7585	99.444	98.6801	97.3544	98.5433	97.8834	97.3655	98.6297
104	99.6369	98.4926	98.8332	99.0165	98.7691	99.4506	98.7006	97.3816	98.5632	97.9013	97.395	98.6504
104.5	99.6414	98.5054	98.8442	99.0244	98.7795	99.4571	98.7208	97.4084	98.5828	97.9189	97.4241	98.6707
105	99.6458	98.518	98.8551	99.0322	98.7898	99.4635	98.7405	97.4348	98.602	97.9364	97.4527	98.6905
105.5	99.6501	98.5304	98.8658	99.0399	98.8	99.4698	98.7599	97.4607	98.6209	97.9536	97.4808	98.71
106	99.6544	98.5427	98.8763	99.0475	98.8101	99.476	98.7788	97.4864	98.6394	97.9706	97.5085	98.7292
106.5	99.6586	98.5548	98.8867	99.055	98.82	99.4821	98.7974	97.5116	98.6576	97.9873	97.5358	98.7479
107	99.6627	98.5668	98.897	99.0624	98.8298	99.4881	98.8156	97.5365	98.6755	98.0039	97.5627	98.7663
107.5	99.6668	98.5786	98.9071	99.0698	98.8394	99.494	98.8335	97.561	98.693	98.0203	97.5892	98.7844
108	99.6707	98.5902	98.9171	99.077	98.849	99.4998	98.851	97.5852	98.7103	98.0364	97.6152	98.8021
108.5	99.6747	98.6017	98.927	99.0842	98.8584	99.5055	98.8682	97.609	98.7272	98.0523	97.6409	98.8194
109	99.6785	98.6131	98.9367	99.0912	98.8677	99.5112	98.8851	97.6325	98.7439	98.0681	97.6662	98.8365
109.5	99.6823	98.6243	98.9463	99.0982	98.8769	99.5167	98.9016	97.6557	98.7602	98.0836	97.6911	98.8532
110	99.686	98.6354	98.9557	99.1051	98.886	99.5221	98.9178	97.6785	98.7763	98.099	97.7156	98.8696
110.5	99.6897	98.6463	98.9651	99.1119	98.8949	99.5275	98.9337	97.701	98.7921	98.1141	97.7398	98.8857
111	99.6933	98.6571	98.9743	99.1186	98.9038	99.5328	98.9493	97.7232	98.8076	98.1291	97.7636	98.9015
111.5	99.6969	98.6678	98.9834	99.1253	98.9125	99.538	98.9646	97.7451	98.8229	98.1439	97.7871	98.917
112	99.7004	98.6784	98.9923	99.1319	98.9211	99.5431	98.9797	97.7667	98.8379	98.1585	97.8102	98.9323
112.5	99.7038	98.6888	99.0012	99.1384	98.9296	99.5481	98.9944	97.788	98.8526	98.173	97.833	98.9472
113	99.7072	98.6991	99.0099	99.1448	98.9381	99.5531	99.0089	97.809	98.8671	98.1872	97.8554	98.9619
113.5	99.7105	98.7092	99.0185	99.1511	98.9464	99.558	99.0231	97.8297	98.8814	98.2013	97.8775	98.9763
114	99.7138	98.7193	99.027	99.1574	98.9546	99.5628	99.037	97.8502	98.8954	98.2152	97.8993	98.9905
114.5	99.717	98.7292	99.0354	99.1636	98.9627	99.5675	99.0507	97.8703	98.9091	98.229	97.9208	99.0044
115	99.7202	98.739	99.0437	99.1697	98.9707	99.5722	99.0641	97.8902	98.9227	98.2426	97.942	99.018
115.5	99.7233	98.7487	99.0519	99.1757	98.9787	99.5768	99.0773	97.9099	98.936	98.256	97.9629	99.0314
116	99.7264	98.7583	99.06	99.1817	98.9865	99.5813	99.0902	97.9292	98.9491	98.2693	97.9835	99.0446
116.5	99.7295	98.7677	99.068	99.1876	98.9942	99.5858	99.1029	97.9483	98.962	98.2824	98.0038	99.0575
117	99.7324	98.7771	99.0758	99.1935	99.0019	99.5902	99.1154	97.9672	98.9747	98.2954	98.0238	99.0702
117.5	99.7354	98.7863	99.0836	99.1993	99.0094	99.5945	99.1276	97.9858	98.9872	98.3082	98.0435	99.0827
118	99.7383	98.7954	99.0913	99.205	99.0169	99.5988	99.1397	98.0041	98.9994	98.3209	98.063	99.095
118.5	99.7411	98.8045	99.0989	99.2106	99.0243	99.603	99.1515	98.0222	99.0115	98.3334	98.0822	99.1071
119	99.7439	98.8134	99.1064	99.2162	99.0316	99.6071	99.1631	98.0401	99.0234	98.3458	98.1011	99.1189
119.5	99.7467	98.8222	99.1138	99.2217	99.0388	99.6112	99.1745	98.0578	99.0351	98.358	98.1197	99.1305
120	99.7494	98.8309	99.1211	99.2272	99.0459	99.6152	99.1857	98.0752	99.0466	98.3701	98.1381	99.142
120.5	99.7521	98.8395	99.1283	99.2326	99.053	99.6192	99.1967	98.0924	99.0579	98.382	98.1563	99.1532
121	99.7548	98.848	99.1354	99.2379	99.0599	99.6231	99.2075	98.1093	99.0691	98.3939	98.1742	99.1643
121.5	99.7574	98.8565	99.1424	99.2432	99.0668	99.6269	99.2182	98.1261	99.08	98.4055	98.1918	99.1751
122	99.76	98.8648	99.1494	99.2485	99.0736	99.6307	99.2286	98.1426	99.0908	98.4171	98.2092	99.1858
122.5	99.7625	98.873	99.1563	99.2536	99.0804	99.6345	99.2389	98.159	99.1014	98.4285	98.2264	99.1963
123	99.765	98.8812	99.1631	99.2587	99.087	99.6382	99.249	98.1751	99.1119	98.4398	98.2434	99.2066
123.5	99.7674	98.8892	99.1698	99.2638	99.0936	99.6418	99.2589	98.191	99.1222	98.451	98.2601	99.2168
124	99.7699	98.8972	99.1764	99.2688	99.1001	99.6454	99.2686	98.2067	99.1323	98.4621	98.2766	99.2268
124.5	99.7723	98.9051	99.1829	99.2737	99.1065	99.6489	99.2782	98.2223	99.1423	98.473	98.2929	99.2366
125	99.7746	98.9128	99.1894	99.2786	99.1129	99.6524	99.2876	98.2376	99.1521	98.4838	98.309	99.2463
125.5	99.7769	98.9205	99.1958	99.2835	99.1192	99.6558	99.2969	98.2527	99.1618	98.4945	98.3248	99.2558
126	99.7792	98.9282	99.2021	99.2883	99.1254	99.6592	99.306	98.2677	99.1713	98.5051	98.3405	99.2651
126.5	99.7815	98.9357	99.2084	99.293	99.1316	99.6626	99.3149	98.2825	99.1807	98.5155	98.3559	99.2743
127	99.7837	98.9431	99.2145	99.2977	99.1377	99.6659	99.3237	98.297	99.19	98.5259	98.3711	99.2833
127.5	99.7859	98.9505	99.2206	99.3024	99.1437	99.6691	99.3324	98.3115	99.1991	98.5361	98.3862	99.2922
128	99.7881	98.9578	99.2267	99.3069	99.1497	99.6724	99.3409	98.3257	99.208	98.5462	98.401	99.301
128.5	99.7902	98.965	99.2326	99.3115	99.1556	99.6755	99.3493	98.3397	99.2169	98.5563	98.4157	99.3096
129	99.7923	98.9721	99.2385	99.316	99.1614	99.6786	99.3575	98.3536	99.2256	98.5662	98.4301	99.318
129.5	99.7944	98.9792	99.2443	99.3204	99.1672	99.6817	99.3656	98.3674	99.2342	98.576	98.4444	99.3264
130	99.7964	98.9862	99.2501	99.3249	99.1729	99.6848	99.3736	98.3809	99.2426	98.5857	98.4585	99.3346
130.5	99.7984	98.9931	99.2558	99.3292	99.1785	99.6878	99.3814	98.3943	99.2509	98.5953	98.4724	99.3426
131	99.8004	98.9999	99.2614	99.3335	99.1841	99.6907	99.3891	98.4076	99.2591	98.6048	98.4862	99.3506
131.5	99.8024	99.0067	99.267	99.3378	99.1896	99.6937	99.3967	98.4206	99.2672	98.6142	98.4998	99.3584
132	99.8043	99.0134	99.2725	99.342	99.1951	99.6965	99.4042	98.4336	99.2752	98.6235	98.5132	99.3661
132.5	99.8062	99.02	99.2779	99.3462	99.2005	99.6994	99.4115	98.4463	99.283	98.6327	98.5264	99.3737
133	99.8081	99.0266	99.2833	99.3504	99.2059	99.7022	99.4187	98.459	99.2907	98.6418	98.5395	99.3811
133.5	99.81	99.0331	99.2886	99.3545	99.2112	99.705	99.4258	98.4714	99.2984	98.6508	98.5524	99.3885
134	99.8118	99.0395	99.2939	99.3585	99.2164	99.7077	99.4328	98.4838	99.3059	98.6598	98.5651	99.3957
134.5	99.8136	99.0459	99.2991	99.3626	99.2216	99.7104	99.4397	98.496	99.3133	98.6686	98.5777	99.4028
135	99.8154	99.0521	99.3042	99.3665	99.2268	99.7131	99.4465	98.508	99.3206	98.6773	98.5901	99.4098
135.5	99.8172	99.0584	99.3093	99.3705	99.2319	99.7157	99.4532	98.5199	99.3278	98.686	98.6024	99.4167
136	99.8189	99.0645	99.3144	99.3744	99.2369	99.7183	99.4598	98.5317	99.3349	98.6946	98.6145	99.4235
136.5	99.8206	99.0706	99.3193	99.3783	99.2419	99.7209	99.4662	98.5433	99.3419	98.7031	98.6265	99.4302
137	99.8223	99.0767	99.3243	99.3821	99.2468	99.7234	99.4726	98.5548	99.3488	98.7115	98.6384	99.4368
137.5	99.824	99.0827	99.3291	99.3859	99.2517	99.7259	99.4789	98.5662	99.3556	98.7198	98.6501	99.4433
138	99.8256	99.0886	99.334	99.3896	99.2566	99.7284	99.485	98.5774	99.3623	98.728	98.6616	99.4497
138.5	99.8273	99.0944	99.3387	99.3934	99.2613	99.7308	99.4911	98.5885	99.3689	98.7361	98.673	99.456
139	99.8289	99.1002	99.3435	99.397	99.2661	99.7332	99.4971	98.5995	99.3754	98.7442	98.6843	99.4622
139.5	99.8305	99.106	99.3481	99.4007	99.2708	99.7356	99.503	98.6104	99.3818	98.7522	98.6954	99.4683
140	99.832	99.1117	99.3527	99.4043	99.2754	99.7379	99.5088	98.6211	99.3882	98.7601	98.7064	99.4743
140.5	99.8336	99.1173	99.3573	99.4079	99.28	99.7403	99.5145	98.6318	99.3944	98.768	98.7173	99.4803
141	99.8351	99.1229	99.3618	99.4114	99.2846	99.7426	99.5201	98.6423	99.4006	98.7757	98.7281	99.4861
141.5	99.8366	99.1284	99.3663	99.4149	99.2891	99.7448	99.5257	98.6527	99.4067	98.7834	98.7387	99.4919
142	99.8381	99.1339	99.3707	99.4184	99.2936	99.747	99.5312	98.6629	99.4127	98.791	98.7492	99.4975
142.5	99.8396	99.1393	99.3751	99.4219	99.298	99.7493	99.5365	98.6731	99.4186	98.7985	98.7596	99.5031
143	99.841	99.1446	99.3794	99.4253	99.3024	99.7514	99.5418	98.6832	99.4244	98.806	98.7698	99.5086
143.5	99.8425	99.15	99.3837	99.4286	99.3067	99.7536	99.5471	98.6931	99.4302	98.8134	98.78	99.5141
144	99.8439	99.1552	99.388	99.432	99.311	99.7557	99.5522	98.7029	99.4359	98.8207	98.79	99.5194
144.5	99.8453	99.1604	99.3922	99.4353	99.3153	99.7578	99.5573	98.7127	99.4415	98.8279	98.7999	99.5247
145	99.8467	99.1656	99.3963	99.4386	99.3195	99.7599	99.5623	98.7223	99.447	98.8351	98.8097	99.5299
145.5	99.848	99.1707	99.4005	99.4419	99.3236	99.762	99.5672	98.7318	99.4525	98.8422	98.8194	99.535
146	99.8494	99.1758	99.4045	99.4451	99.3278	99.764	99.572	98.7412	99.4579	98.8493	98.8289	99.5401
146.5	99.8507	99.1808	99.4086	99.4483	99.3319	99.766	99.5768	98.7505	99.4632	98.8563	98.8384	99.5451
147	99.852	99.1857	99.4126	99.4515	99.3359	99.768	99.5815	98.7597	99.4685	98.8632	98.8477	99.55
147.5	99.8533	99.1907	99.4165	99.4546	99.34	99.7699	99.5862	98.7689	99.4736	98.87	98.857	99.5548
148	99.8546	99.1955	99.4204	99.4577	99.3439	99.7719	99.5908	98.7779	99.4788	98.8768	98.8661	99.5596
148.5	99.8559	99.2004	99.4243	99.4608	99.3479	99.7738	99.5953	98.7868	99.4838	98.8835	98.8752	99.5643
149	99.8571	99.2052	99.4281	99.4638	99.3518	99.7757	99.5997	98.7956	99.4888	98.8902	98.8841	99.5689
149.5	99.8584	99.2099	99.4319	99.4669	99.3557	99.7775	99.6041	98.8044	99.4937	98.8968	98.8929	99.5735
150	99.8596	99.2146	99.4357	99.4699	99.3595	99.7794	99.6084	98.813	99.4986	98.9033	98.9017	99.578
Temp condition	hHb-P50			hHb-n			LtEc-P50			LtEc-n
Before	12.4	12.2	12.2	2.6	2.7	2.6	27.7	29.1	29	3.4	3.2	3.1
4C	10.2	10.8	9.7	2	1.6	1.6	21.1	21.3	19.2	2.1	2.7	2.1
4C N2	11	11	11.8	1.8	2.6	1.7	21.9	24.4	24.9	2.9	3	2.5
25C	7.1	6.1	5.9	1.6	1.8	1.2	14.1	12.5	12.2	1.9	1.6	1.8
25C N2	9.3	8.7	8.7	1.8	1.7	1.7	22.4	23.4	23.1	2.1	2.9	2.7
neg 80C	12.7	12.9	13	2.5	2.6	2.5	27.3	29.1	28	3.3	3.3	3.2

## Sheet: UV-vis
	Trehalose conc (M)	Initial metHb/TotalHb			Final metHb/TotalHb
	0	0.022	0.023	0.027	0.61	0.582	0.491
	0.1	0.022	0.022	0.024	0.044	0.043	0.053
	0.25	0.023	0.023	0.024	0.025	0.025	0.029
	0.5	0.022	0.021	0.025	0.022	0.031	0.027
	Time (months)	hHb-4C	hHb-4C-N2	hHb-25C	hHb-25-N2	hHb-80C	LtEc-4C	LtEc-4C-N2	LtEc-25C	LtEc-25-N2	LtEc-80C
	-1	0.024	0.024	0.024	0.024	0.023	0.014	0.015	0.016	0.016	0.014
	0	0.026	0.024	0.027	0.026	0.028	0.069	0.061	0.081	0.071	0.064
	0.25	0.03	0.027	0.056	0.044	0.027	0.077	0.064	0.119	0.092	0.066
	1	0.038	0.039	0.09	0.071	0.025	0.094	0.069	0.196	0.109	0.064
	2	0.047	0.044	0.13	0.1	0.025	0.098	0.077	0.22	0.118	0.063
	6	0.09	0.073	0.357	0.196	0.026	0.101	0.084	0.285	0.142	0.065
		Err
		0.002	0.003	0.003	0.002	0.004	0.003	0.002	0.006	0.002	0.003
		0.001	0.003	0.001	0.002	0.005	0.001	0.001	0.009	0.002	0.005
		0.002	0.002	0.002	0.002	0.004	0.002	0.002	0.003	0.002	0.004
		0.003	0.004	0.002	0.004	0.01	0.002	0.003	0.008	0.004	0.008
		0.004	0.02	0.004	0.002	0.012	0.004	0.004	0.014	0.002	0.01
		0.003	0.04	0.002	0.003	0.019	0.002	0.003	0.022	0.003	0.014
